# Supplementary material for: ﻿Opacoptera Gozmány (Lepidoptera, Lecithoceridae) from China, with descriptions of four new species
Source: Zookeys. 2023 Apr 21;1158:133–46. doi: 10.3897/zookeys.1158.100396 (PMC10193433; doi:10.3897/zookeys.1158.100396)
Supplement: XML Treatment for Opacoptera [file zookeys.1158.100396-treatment1.xml]

<!DOCTYPE tp:taxon-treatment
  PUBLIC "-//TaxonX//DTD Taxonomic Treatment Publishing DTD v0 20100105//EN" "tax-treatment-NSO.dtd">
<tp:taxon-treatment xmlns:tp="http://www.plazi.org/taxpub"><tp:treatment-meta><kwd-group><label>Taxon classification</label><kwd>
              <named-content content-type="kingdom">Animalia</named-content>
            </kwd><kwd>
              <named-content content-type="order">Lepidoptera</named-content>
            </kwd><kwd>
              <named-content content-type="family">Lecithoceridae</named-content>
            </kwd></kwd-group><mixed-citation publication-type="journal"><person-group><name><surname>Yu</surname><given-names>Shuai</given-names></name><name><surname>Wang</surname><given-names>Shuxia</given-names></name></person-group><article-title>﻿<italic><tp:taxon-name><tp:taxon-name-part taxon-name-part-type="genus" reg="Opacoptera">Opacoptera</tp:taxon-name-part></tp:taxon-name></italic> Gozmány (<tp:taxon-name><tp:taxon-name-part taxon-name-part-type="order">Lepidoptera</tp:taxon-name-part></tp:taxon-name>, <tp:taxon-name><tp:taxon-name-part taxon-name-part-type="family">Lecithoceridae</tp:taxon-name-part></tp:taxon-name>) from China, with descriptions of four new species</article-title><source>Zookeys</source><day>21</day><month>04</month><year>2023</year><volume>1158</volume><fpage>133</fpage><lpage>146</lpage><pub-id pub-id-type="doi">10.3897/zookeys.1158.100396</pub-id></mixed-citation></tp:treatment-meta><tp:nomenclature><label>﻿</label><tp:taxon-name>
            <object-id xmlns:xlink="http://www.w3.org/1999/xlink" content-type="arpha" xlink:type="simple">2E501308-7984-58C8-B6D2-6BC207EA17FF</object-id>
            <tp:taxon-name-part taxon-name-part-type="genus" reg="Opacoptera">Opacoptera</tp:taxon-name-part>
          </tp:taxon-name><tp:taxon-authority>Gozmány, 1978</tp:taxon-authority><tp:nomenclature-citation-list><tp:nomenclature-citation><tp:taxon-name>
                <tp:taxon-name-part taxon-name-part-type="genus" reg="Opacoptera">Opacoptera</tp:taxon-name-part>
              </tp:taxon-name><comment>Gozmány, 1978. Type species: <tp:taxon-name><tp:taxon-name-part taxon-name-part-type="genus" reg="Lecithocera">Lecithocera</tp:taxon-name-part><tp:taxon-name-part taxon-name-part-type="species" reg="callirrhabda">callirrhabda</tp:taxon-name-part></tp:taxon-name> Meyrick, 1936, by monotypy.</comment></tp:nomenclature-citation></tp:nomenclature-citation-list></tp:nomenclature><tp:treatment-sec sec-type="description" id="SECID0EHGAC"><title>Generic characters.</title><p>Antenna as long as or slightly longer than forewing. Labial palpus with second palpomere thickened, third palpomere slender. Forewing narrowly elongate, usually dark brown with black patches; R<sub>1</sub>, R<sub>2</sub> and R<sub>3</sub> free, R<sub>4</sub> and R<sub>5</sub> stalked, M<sub>1</sub>, M<sub>2</sub> and M<sub>3</sub> separate, CuA<sub>1</sub> and CuA<sub>2</sub> short-stalked (Fig. <xref ref-type="fig" rid="F1">1</xref>) or separate (Fig. <xref ref-type="fig" rid="F1">2</xref>). Hindwing trapezoidal; M<sub>2</sub> present, M<sub>3</sub> and CuA<sub>1</sub> coincident. All abdominal tergites with zones of spiniform setae.</p><fig id="F1" position="float" orientation="portrait"><object-id xmlns:xlink="http://www.w3.org/1999/xlink" content-type="doi" xlink:type="simple">10.3897/zookeys.1158.100396.figures1-2</object-id><object-id xmlns:xlink="http://www.w3.org/1999/xlink" content-type="arpha" xlink:type="simple">3A421C2D-4CF1-58DA-8F3A-382DEF37A163</object-id><label>Figures 1, 2.</label><caption><p>Wing venation of <italic><tp:taxon-name><tp:taxon-name-part taxon-name-part-type="genus" reg="Opacoptera">Opacoptera</tp:taxon-name-part></tp:taxon-name></italic> spp. <bold>1</bold><italic><tp:taxon-name><tp:taxon-name-part taxon-name-part-type="genus" reg="Opacoptera">O.</tp:taxon-name-part><tp:taxon-name-part taxon-name-part-type="species" reg="condensata">condensata</tp:taxon-name-part></tp:taxon-name></italic> sp. nov., holotype, male, slide No. LSR12090 <bold>2</bold><italic><tp:taxon-name><tp:taxon-name-part taxon-name-part-type="genus" reg="Opacoptera">O.</tp:taxon-name-part><tp:taxon-name-part taxon-name-part-type="species" reg="hybocentra">hybocentra</tp:taxon-name-part></tp:taxon-name></italic> sp. nov., paratype, male, slide No. YS19431. Scale bars: 2.0 mm.</p></caption><graphic xmlns:xlink="http://www.w3.org/1999/xlink" xlink:href="zookeys-1158-133_article-100396__-g001.jpg" position="float" orientation="portrait" xlink:type="simple" id="oo_840793.jpg"><uri content-type="original_file" xlink:type="simple">https://binary.pensoft.net/fig/840793</uri></graphic></fig><p>Male genitalia. Cucullus narrowed, usually with a ventrobasal process. Juxta with horn-shaped or needle-like posterior lobes extending dorsad and smaller posterolateral lobes extending laterally. Aedeagus with two dorsal denticles; cornuti spiniform or needle-like.</p><p>Female genitalia. Antrum sclerotized along posterior margin forming a band. Signa of corpus bursae usually consisting of several teeth and a denticulate plate.</p></tp:treatment-sec><tp:treatment-sec sec-type="diagnosis" id="SECID0E6IAC"><title>Diagnosis.</title><p>The genus is close to the monotypic genus, <italic><tp:taxon-name><tp:taxon-name-part taxon-name-part-type="genus" reg="Monerista">Monerista</tp:taxon-name-part></tp:taxon-name></italic> Meyrick, 1925. It can be distinguished by the trapezoidal hindwing without streak; whereas in <italic><tp:taxon-name><tp:taxon-name-part taxon-name-part-type="genus" reg="Monerista">Monerista</tp:taxon-name-part></tp:taxon-name></italic>, the lanceolate hindwing has a thinly scaled submedian streak (<xref ref-type="bibr" rid="B1">Clarke 1965</xref>: 183, fig. 1)</p></tp:treatment-sec><tp:treatment-sec sec-type="distribution" id="SECID0EXJAC"><title>Distribution.</title><p>China (<xref ref-type="bibr" rid="B2">Gozmány 1978</xref>; <xref ref-type="bibr" rid="B7">Wu and Liu 1992</xref>; <xref ref-type="bibr" rid="B6">Wu 1996</xref>), Thailand (<xref ref-type="bibr" rid="B5">Park and Kim 2021</xref>).</p></tp:treatment-sec><tp:treatment-sec sec-type="remarks" id="SECID0ENKAC"><title>Remarks.</title><p>The generic characters of <italic><tp:taxon-name><tp:taxon-name-part taxon-name-part-type="genus" reg="Opacoptera">Opacoptera</tp:taxon-name-part></tp:taxon-name></italic> were originally defined by <xref ref-type="bibr" rid="B2">Gozmány (1978)</xref> based on the type species, <italic><tp:taxon-name><tp:taxon-name-part taxon-name-part-type="genus" reg="Opacoptera">Opacoptera</tp:taxon-name-part><tp:taxon-name-part taxon-name-part-type="species" reg="callirrhabda">callirrhabda</tp:taxon-name-part></tp:taxon-name></italic> (Meyrick, 1936). <xref ref-type="bibr" rid="B6">Wu (1996)</xref> gave the female characters of the genus. In this paper, we revised the generic characters including the forewing venation, male and female genitalia after examining all species of the genus.</p></tp:treatment-sec><ref-list><ref id="B1"><mixed-citation xmlns:xlink="http://www.w3.org/1999/xlink" xlink:type="simple"><person-group><name name-style="western"><surname>Clarke</surname><given-names>JFG</given-names></name></person-group> (<year>1965</year>) <source>Catalogue of the Type Specimens of Microlepidoptera in the British Museum (Natural History) Described by Edward Meyrick. Vol. 5.</source><publisher-name>Trustees of the British Museum Natural History</publisher-name>, <publisher-loc>London</publisher-loc>, <size units="page">581 pp</size>.</mixed-citation></ref><ref id="B2"><mixed-citation xmlns:xlink="http://www.w3.org/1999/xlink" xlink:type="simple"><person-group><name name-style="western"><surname>Gozmány</surname><given-names>L</given-names></name></person-group> (<year>1978</year>) <source><tp:taxon-name><tp:taxon-name-part taxon-name-part-type="family">Lecithoceridae</tp:taxon-name-part></tp:taxon-name>. In: Amsel HG, Reisser H, Gregor F (Eds) Microlepidoptera Palaearctica. Georg Fromme &amp; Co.</source><publisher-name>, Wien</publisher-name>, <publisher-loc>5</publisher-loc>, <size units="page">306 pp</size>.</mixed-citation></ref><ref id="B7"><mixed-citation xmlns:xlink="http://www.w3.org/1999/xlink" xlink:type="simple"><person-group><name name-style="western"><surname>Wu</surname><given-names>CS</given-names></name><name name-style="western"><surname>Liu</surname><given-names>YQ</given-names></name></person-group> (<year>1992</year>) <source><tp:taxon-name><tp:taxon-name-part taxon-name-part-type="family">Lecithoceridae</tp:taxon-name-part></tp:taxon-name>.</source><publisher-name>In: Peng JW</publisher-name>, <publisher-loc>Liu YQ (Eds) Iconography of forest insects in Hunan, China. Hunan Technology and Science House</publisher-loc>, <size units="page">1473 pp</size>.</mixed-citation></ref><ref id="B6"><mixed-citation xmlns:xlink="http://www.w3.org/1999/xlink" xlink:type="simple"><person-group><name name-style="western"><surname>Wu</surname><given-names>CS</given-names></name></person-group> (<year>1996</year>) <article-title>Revision of the genus <italic><tp:taxon-name><tp:taxon-name-part taxon-name-part-type="genus">Opacoptera</tp:taxon-name-part></tp:taxon-name></italic> Gozmány (<tp:taxon-name><tp:taxon-name-part taxon-name-part-type="order">Lepidoptera</tp:taxon-name-part></tp:taxon-name>: <tp:taxon-name><tp:taxon-name-part taxon-name-part-type="family">Lecithoceridae</tp:taxon-name-part></tp:taxon-name>).</article-title><source>Entomologia Sinica</source><volume>3</volume>(<issue>1</issue>): <fpage>9</fpage>–<lpage>13</lpage>. <ext-link xlink:type="simple" ext-link-type="doi" xlink:href="10.1111/j.1744-7917.1996.tb00395.x">https://doi.org/10.1111/j.1744-7917.1996.tb00395.x</ext-link></mixed-citation></ref><ref id="B5"><mixed-citation xmlns:xlink="http://www.w3.org/1999/xlink" xlink:type="simple"><person-group><name name-style="western"><surname>Park</surname><given-names>KT</given-names></name><name name-style="western"><surname>Kim</surname><given-names>HU</given-names></name></person-group> (<year>2021</year>) <article-title>Descriptions of five new species of the family <tp:taxon-name><tp:taxon-name-part taxon-name-part-type="family">Lecithoceridae</tp:taxon-name-part></tp:taxon-name> from Thailand (<tp:taxon-name><tp:taxon-name-part taxon-name-part-type="order">Lepidoptera</tp:taxon-name-part></tp:taxon-name>: <tp:taxon-name><tp:taxon-name-part taxon-name-part-type="superfamily">Gelechioidea</tp:taxon-name-part></tp:taxon-name>).</article-title><source>SHILAP Revista de Lepidopterologia</source><volume>49</volume>(<issue>193</issue>): <fpage>171</fpage>–<lpage>182</lpage>. <ext-link xlink:type="simple" ext-link-type="doi" xlink:href="10.57065/shilap.333">https://doi.org/10.57065/shilap.333</ext-link></mixed-citation></ref></ref-list></tp:taxon-treatment>
