# Supplementary material for: ﻿Opacoptera Gozmány (Lepidoptera, Lecithoceridae) from China, with descriptions of four new species
Source: Zookeys. 2023 Apr 21;1158:133–46. doi: 10.3897/zookeys.1158.100396 (PMC10193433; doi:10.3897/zookeys.1158.100396)
Supplement: XML Treatment for Opacoptera condensata [file zookeys.1158.100396-treatment3.xml]

<!DOCTYPE tp:taxon-treatment
  PUBLIC "-//TaxonX//DTD Taxonomic Treatment Publishing DTD v0 20100105//EN" "tax-treatment-NSO.dtd">
<tp:taxon-treatment xmlns:tp="http://www.plazi.org/taxpub"><tp:treatment-meta><kwd-group><label>Taxon classification</label><kwd>
              <named-content content-type="kingdom">Animalia</named-content>
            </kwd><kwd>
              <named-content content-type="order">Lepidoptera</named-content>
            </kwd><kwd>
              <named-content content-type="family">Lecithoceridae</named-content>
            </kwd></kwd-group><mixed-citation publication-type="journal"><person-group><name><surname>Yu</surname><given-names>Shuai</given-names></name><name><surname>Wang</surname><given-names>Shuxia</given-names></name></person-group><article-title>﻿<italic><tp:taxon-name><tp:taxon-name-part taxon-name-part-type="genus" reg="Opacoptera">Opacoptera</tp:taxon-name-part></tp:taxon-name></italic> Gozmány (<tp:taxon-name><tp:taxon-name-part taxon-name-part-type="order">Lepidoptera</tp:taxon-name-part></tp:taxon-name>, <tp:taxon-name><tp:taxon-name-part taxon-name-part-type="family">Lecithoceridae</tp:taxon-name-part></tp:taxon-name>) from China, with descriptions of four new species</article-title><source>Zookeys</source><day>21</day><month>04</month><year>2023</year><volume>1158</volume><fpage>133</fpage><lpage>146</lpage><pub-id pub-id-type="doi">10.3897/zookeys.1158.100396</pub-id></mixed-citation></tp:treatment-meta><tp:nomenclature><label>﻿</label><tp:taxon-name>
            <object-id xmlns:xlink="http://www.w3.org/1999/xlink" content-type="arpha" xlink:type="simple">5521E36C-BDC8-59F8-86FD-4886148E320D</object-id>
            <tp:taxon-name-part taxon-name-part-type="genus" reg="Opacoptera">Opacoptera</tp:taxon-name-part>
            <tp:taxon-name-part taxon-name-part-type="species" reg="condensata">condensata</tp:taxon-name-part>
            <object-id xmlns:xlink="http://www.w3.org/1999/xlink" content-type="zoobank" xlink:type="simple">https://zoobank.org/BC7D6FE9-EABC-4BE8-B186-0A95C9CA359B</object-id>
          </tp:taxon-name><tp:taxon-authority>Yu &amp; Wang</tp:taxon-authority><tp:taxon-status xmlns:xlink="http://www.w3.org/1999/xlink" xlink:type="simple">sp. nov.</tp:taxon-status><xref ref-type="fig" rid="F2">Figs 4</xref><xref ref-type="fig" rid="F3">, 12</xref><xref ref-type="fig" rid="F5">, 19</xref></tp:nomenclature><tp:treatment-sec sec-type="type material" id="SECID0ENSAE"><title>Type material.</title><p><bold><italic>Holotype</italic>: China</bold>: ♂, Chongqing, Mt. Simian (29°19'N, 106°22'E), 1280 m, 14.vii.2012, YH Sun &amp; AH Yin leg., slide No. LSR12090♂. <bold><italic>Paratypes</italic>: China</bold>: 9♂1♀, 1280 m, 12–14.vii.2012, 9♂2♀, 900 m, 18–19.vii.2012, same locality and collector as holotype, slide No. YS19556♂; 12♂3♀, Zhejiang, Mt. Tianmu, 555 m, 3–6.vii.2014, AH Yin, XM Hu &amp; QY Wang leg., slide No. YS19427♂; 1♂, Jiangxi, Xiaoxidong, 8.vii.1978, slide No. ZYM06008; 25♂, Henan, Neixiang, Xiaguan, 650 m, 10–12.vii.1998, HH Li et al. leg., slide Nos. LSR11295, ZYM05011, ZYM05052, ZYM0505, ZYM05054, ZYM06202, ZMR09020; 2♂2♀, Hubei, Zhuxi County, Quanxi Town, 868 m, 10–11.vii.2017, WD Qi et al. leg., slide Nos. YS17039♀, YS17040♀, YS17041♂, YS17042♂; 3♀, Hubei, Zhuxi County, Mt. Bagua, 790 m, 12–13.vii. 2017, WD Qi et al. leg., slide Nos. YS17055, YS17056, YS17057; 4♂4♀, Yunnan, Weishan County, Mt. Weibao, 2200 m, 20.vii.2001, HH Li &amp; XP Wang leg., slide Nos. ZMR09017♂, ZYM06092♂, ZYM06198♂, ZYM06199♀; 5♂2♀, Yunnan, Weishan County, Mt. Weibao, 2244 m, 22–24.vii.2013, SR Liu, YQ Wang &amp; KJ Teng leg., slide Nos. LSR13197♂, LSR13198♀; 12♂4♀, Shaanxi, Houzhenzi, 1330 m, 23–24.vii.2018, YY Li &amp; JL Zhuang leg., slide No. YS19433♂, YS19434♀.</p></tp:treatment-sec><tp:treatment-sec sec-type="diagnosis" id="SECID0E3SAE"><title>Diagnosis.</title><p>The male genitalia of the new species is similar to that of the type species, <italic><tp:taxon-name><tp:taxon-name-part taxon-name-part-type="genus" reg="Opacoptera">O.</tp:taxon-name-part><tp:taxon-name-part taxon-name-part-type="species" reg="callirrhabda">callirrhabda</tp:taxon-name-part></tp:taxon-name></italic> (Meyrick, 1936). It can be distinguished by the forewing having two black patches, CuA<sub>1</sub> stalked with CuA<sub>2</sub>, and ductus seminalis having dense granules; in <italic><tp:taxon-name><tp:taxon-name-part taxon-name-part-type="genus" reg="Opacoptera">O.</tp:taxon-name-part><tp:taxon-name-part taxon-name-part-type="species" reg="callirrhabda">callirrhabda</tp:taxon-name-part></tp:taxon-name></italic>, the forewing has no black patches, CuA<sub>1</sub> and CuA<sub>2</sub> are separate, and the ductus seminalis has no granules.</p></tp:treatment-sec><tp:treatment-sec sec-type="description" id="SECID0EAUAE"><title>Description.</title><p>Wingspan 13.0–15.0 mm (Fig. <xref ref-type="fig" rid="F2">4</xref>). Head dark brown. Antenna yellowish brown in basal 1/4, pale yellow in distal 3/4. Labial palpus yellowish brown, paler on inner surface; third palpomere as long as second palpomere. Thorax and tegula dark brown. Forewing dark brown, with two large, elliptical, black patches anteriorly reaching anterior margin of discal cell: first at basal 1/4, posteriorly reaching fold; second at middle, posteriorly reaching above dorsum; fringe dark brown; CuA<sub>1</sub> and CuA<sub>2</sub> short-stalked. Hindwing and fringe greyish brown; fringe with an orange white basal line.</p><p><bold><italic>Male genitalia</italic></bold> (Fig. <xref ref-type="fig" rid="F3">12</xref>). Uncus subcrescent. Gnathos with basal plate bell-shaped, bearing a papillary process at middle on posterior margin; median process wide in basal 1/3, narrowed to distal 2/5, thereafter slender to pointed apex, curved ventrad at distal 1/4 by a right angle. Valva wide in basal 1/4, narrowed slightly to cucullus; cucullus about half length of valva, narrowed slightly to obtusely oblique apex, costal margin shallowly concave except convex at base, ventrobasal process subtriangular, with a rounded apex; costal bar narrow, slightly expanded dorsad medially; sacculus a broad band, about 1/4 length of ventral margin of valva. Saccus rounded on anterior margin. Juxta broadly concave on posterior margin, denticulate along lateral sides of concavity; with a trapezoidal process at middle on anterior margin; posterior lobe strongly horn-shaped, curved outward at middle; posterolateral lobe short, narrow, extending laterally. Aedeagus nearly as long as valva, slightly widened medially, dorsal denticles larger than cornuti; cornuti consisting of 1–3 conic spines.</p><p><bold><italic>Female genitalia</italic></bold> (Fig. <xref ref-type="fig" rid="F5">19</xref>). Eighth abdominal sternite convex on posterior margin. Apophyses posteriores twice the length of apophyses anteriores. Antrum subrectangular, wrinkled, membranous except sclerotized along posterior margin forming a band. Ductus bursae narrowed posteriorly, widened distinctly toward corpus bursae, with diffused granules near base of ductus seminalis; ductus seminalis broad, with dense granules on inner wall. Corpus bursae large, elliptical; with two signa: one elliptical, with dense denticles, the other plate-shaped, bearing 3–6 teeth (Fig. <xref ref-type="fig" rid="F5">19a, b</xref>).</p></tp:treatment-sec><tp:treatment-sec sec-type="distribution" id="SECID0EIVAE"><title>Distribution.</title><p>China (Chongqing, Henan, Hubei, Jiangxi, Shaanxi, Yunnan, Zhejiang).</p></tp:treatment-sec><tp:treatment-sec sec-type="etymology" id="SECID0ENVAE"><title>Etymology.</title><p>The specific epithet is derived from the Latin <italic>condensatus</italic>, referring to the dense granules in the ductus seminalis.</p></tp:treatment-sec><tp:treatment-sec><!--Section generated to contain objects referenced in tp:taxon-treatment.--><fig id="F2" position="float" orientation="portrait"><object-id xmlns:xlink="http://www.w3.org/1999/xlink" content-type="doi" xlink:type="simple">10.3897/zookeys.1158.100396.figures3-10</object-id><object-id xmlns:xlink="http://www.w3.org/1999/xlink" content-type="arpha" xlink:type="simple">37BB03C7-C52A-5AEB-AE9D-576DC8B9477F</object-id><label>Figures 3–10.</label><caption><p>Dorsal habitus of <italic><tp:taxon-name><tp:taxon-name-part taxon-name-part-type="genus" reg="Opacoptera">Opacoptera</tp:taxon-name-part></tp:taxon-name></italic> spp. <bold>3</bold><italic><tp:taxon-name><tp:taxon-name-part taxon-name-part-type="genus" reg="Opacoptera">O.</tp:taxon-name-part><tp:taxon-name-part taxon-name-part-type="species" reg="callirrhabda">callirrhabda</tp:taxon-name-part></tp:taxon-name></italic> (Meyrick, 1936), female, YS19435 <bold>4</bold><italic><tp:taxon-name><tp:taxon-name-part taxon-name-part-type="genus" reg="Opacoptera">O.</tp:taxon-name-part><tp:taxon-name-part taxon-name-part-type="species" reg="condensata">condensata</tp:taxon-name-part></tp:taxon-name></italic> sp. nov., paratype, female, LSR13198 <bold>5</bold><italic><tp:taxon-name><tp:taxon-name-part taxon-name-part-type="genus" reg="Opacoptera">O.</tp:taxon-name-part><tp:taxon-name-part taxon-name-part-type="species" reg="ecblasta">ecblasta</tp:taxon-name-part></tp:taxon-name></italic> Wu, 1996, male, LSR11240 <bold>6</bold><italic><tp:taxon-name><tp:taxon-name-part taxon-name-part-type="genus" reg="Opacoptera">O.</tp:taxon-name-part><tp:taxon-name-part taxon-name-part-type="species" reg="flavicana">flavicana</tp:taxon-name-part></tp:taxon-name></italic> Wu &amp; Liu, 1992, female, LSR11247 <bold>7</bold><italic><tp:taxon-name><tp:taxon-name-part taxon-name-part-type="genus" reg="Opacoptera">O.</tp:taxon-name-part><tp:taxon-name-part taxon-name-part-type="species" reg="hybocentra">hybocentra</tp:taxon-name-part></tp:taxon-name></italic> sp. nov., holotype, male, YS19424 <bold>8</bold><italic><tp:taxon-name><tp:taxon-name-part taxon-name-part-type="genus" reg="Opacoptera">O.</tp:taxon-name-part><tp:taxon-name-part taxon-name-part-type="species" reg="introflexa">introflexa</tp:taxon-name-part></tp:taxon-name></italic> sp. nov., paratype, male <bold>9</bold><italic><tp:taxon-name><tp:taxon-name-part taxon-name-part-type="genus" reg="Opacoptera">O.</tp:taxon-name-part><tp:taxon-name-part taxon-name-part-type="species" reg="kerastiodes">kerastiodes</tp:taxon-name-part></tp:taxon-name></italic> Park, 2021, male, YS19048 <bold>10</bold><italic><tp:taxon-name><tp:taxon-name-part taxon-name-part-type="genus" reg="Opacoptera">O.</tp:taxon-name-part><tp:taxon-name-part taxon-name-part-type="species" reg="longissima">longissima</tp:taxon-name-part></tp:taxon-name></italic> sp. nov., paratype, male. Scale bars: 2.0 mm.</p></caption><graphic xmlns:xlink="http://www.w3.org/1999/xlink" xlink:href="zookeys-1158-133_article-100396__-g002.jpg" position="float" orientation="portrait" xlink:type="simple" id="oo_840794.jpg"><uri content-type="original_file" xlink:type="simple">https://binary.pensoft.net/fig/840794</uri></graphic></fig><fig id="F3" position="float" orientation="portrait"><object-id xmlns:xlink="http://www.w3.org/1999/xlink" content-type="doi" xlink:type="simple">10.3897/zookeys.1158.100396.figures11-14</object-id><object-id xmlns:xlink="http://www.w3.org/1999/xlink" content-type="arpha" xlink:type="simple">04173950-D5D1-576C-BEEB-9016DC208051</object-id><label>Figures 11–14.</label><caption><p>Male genitalia of <italic><tp:taxon-name><tp:taxon-name-part taxon-name-part-type="genus" reg="Opacoptera">Opacoptera</tp:taxon-name-part></tp:taxon-name></italic> spp. <bold>11</bold><italic><tp:taxon-name><tp:taxon-name-part taxon-name-part-type="genus" reg="Opacoptera">O.</tp:taxon-name-part><tp:taxon-name-part taxon-name-part-type="species" reg="callirrhabda">callirrhabda</tp:taxon-name-part></tp:taxon-name></italic> (Meyrick, 1936), slide No. YS19428 <bold>12</bold><italic><tp:taxon-name><tp:taxon-name-part taxon-name-part-type="genus" reg="Opacoptera">O.</tp:taxon-name-part><tp:taxon-name-part taxon-name-part-type="species" reg="condensata">condensata</tp:taxon-name-part></tp:taxon-name></italic> sp. nov., holotype, slide No. LSR12090 <bold>12a</bold> cornuti of <italic><tp:taxon-name><tp:taxon-name-part taxon-name-part-type="genus" reg="Opacoptera">O.</tp:taxon-name-part><tp:taxon-name-part taxon-name-part-type="species" reg="condensata">condensata</tp:taxon-name-part></tp:taxon-name></italic> sp. nov., paratype, slide No. YS17042 <bold>13</bold><italic><tp:taxon-name><tp:taxon-name-part taxon-name-part-type="genus" reg="Opacoptera">O.</tp:taxon-name-part><tp:taxon-name-part taxon-name-part-type="species" reg="ecblasta">ecblasta</tp:taxon-name-part></tp:taxon-name></italic> Wu, 1996, slide No. LSR14013 <bold>14</bold><italic><tp:taxon-name><tp:taxon-name-part taxon-name-part-type="genus" reg="Opacoptera">O.</tp:taxon-name-part><tp:taxon-name-part taxon-name-part-type="species" reg="hybocentra">hybocentra</tp:taxon-name-part></tp:taxon-name></italic> sp. nov., holotype, slide No. YS19424. Scale bars: 0.5 mm.</p></caption><graphic xmlns:xlink="http://www.w3.org/1999/xlink" xlink:href="zookeys-1158-133_article-100396__-g003.jpg" position="float" orientation="portrait" xlink:type="simple" id="oo_840795.jpg"><uri content-type="original_file" xlink:type="simple">https://binary.pensoft.net/fig/840795</uri></graphic></fig><fig id="F5" position="float" orientation="portrait"><object-id xmlns:xlink="http://www.w3.org/1999/xlink" content-type="doi" xlink:type="simple">10.3897/zookeys.1158.100396.figures18-22</object-id><object-id xmlns:xlink="http://www.w3.org/1999/xlink" content-type="arpha" xlink:type="simple">FC753D37-29E8-5CFB-AD76-E76364B8960B</object-id><label>Figures 18–22.</label><caption><p>Female genitalia of <italic><tp:taxon-name><tp:taxon-name-part taxon-name-part-type="genus" reg="Opacoptera">Opacoptera</tp:taxon-name-part></tp:taxon-name></italic> spp. <bold>18</bold><italic><tp:taxon-name><tp:taxon-name-part taxon-name-part-type="genus" reg="Opacoptera">O.</tp:taxon-name-part><tp:taxon-name-part taxon-name-part-type="species" reg="callirrhabda">callirrhabda</tp:taxon-name-part></tp:taxon-name></italic> (Meyrick, 1936), slide No. YS19435 <bold>19</bold><italic><tp:taxon-name><tp:taxon-name-part taxon-name-part-type="genus" reg="Opacoptera">O.</tp:taxon-name-part><tp:taxon-name-part taxon-name-part-type="species" reg="condensata">condensata</tp:taxon-name-part></tp:taxon-name></italic> sp. nov., paratype, slide No. YS19434 <bold>19a</bold> signa of <italic><tp:taxon-name><tp:taxon-name-part taxon-name-part-type="genus" reg="Opacoptera">O.</tp:taxon-name-part><tp:taxon-name-part taxon-name-part-type="species" reg="condensata">condensata</tp:taxon-name-part></tp:taxon-name></italic> sp. nov., slide No. LSR11297 <bold>19b</bold> signa of <italic><tp:taxon-name><tp:taxon-name-part taxon-name-part-type="genus" reg="Opacoptera">O.</tp:taxon-name-part><tp:taxon-name-part taxon-name-part-type="species" reg="condensata">condensata</tp:taxon-name-part></tp:taxon-name></italic> sp. nov., slide No. YS17057 <bold>20</bold><italic><tp:taxon-name><tp:taxon-name-part taxon-name-part-type="genus" reg="Opacoptera">O.</tp:taxon-name-part><tp:taxon-name-part taxon-name-part-type="species" reg="flavicana">flavicana</tp:taxon-name-part></tp:taxon-name></italic> Wu &amp; Liu, 1992, slide No. LSR11247 <bold>21</bold><italic><tp:taxon-name><tp:taxon-name-part taxon-name-part-type="genus" reg="Opacoptera">O.</tp:taxon-name-part><tp:taxon-name-part taxon-name-part-type="species" reg="hybocentra">hybocentra</tp:taxon-name-part></tp:taxon-name></italic> sp. nov., paratype, slide No. YS19432 <bold>22</bold><italic><tp:taxon-name><tp:taxon-name-part taxon-name-part-type="genus" reg="Opacoptera">O.</tp:taxon-name-part><tp:taxon-name-part taxon-name-part-type="species" reg="introflexa">introflexa</tp:taxon-name-part></tp:taxon-name></italic> sp. nov., paratype, slide No. YS19430. Scale bars: 0.5 mm.</p></caption><graphic xmlns:xlink="http://www.w3.org/1999/xlink" xlink:href="zookeys-1158-133_article-100396__-g005.jpg" position="float" orientation="portrait" xlink:type="simple" id="oo_840797.jpg"><uri content-type="original_file" xlink:type="simple">https://binary.pensoft.net/fig/840797</uri></graphic></fig></tp:treatment-sec></tp:taxon-treatment>
