# Supplementary material for: ﻿Opacoptera Gozmány (Lepidoptera, Lecithoceridae) from China, with descriptions of four new species
Source: Zookeys. 2023 Apr 21;1158:133–46. doi: 10.3897/zookeys.1158.100396 (PMC10193433; doi:10.3897/zookeys.1158.100396)
Supplement: XML Treatment for Opacoptera ecblasta [file zookeys.1158.100396-treatment4.xml]

<!DOCTYPE tp:taxon-treatment
  PUBLIC "-//TaxonX//DTD Taxonomic Treatment Publishing DTD v0 20100105//EN" "tax-treatment-NSO.dtd">
<tp:taxon-treatment xmlns:tp="http://www.plazi.org/taxpub"><tp:treatment-meta><kwd-group><label>Taxon classification</label><kwd>
              <named-content content-type="kingdom">Animalia</named-content>
            </kwd><kwd>
              <named-content content-type="order">Lepidoptera</named-content>
            </kwd><kwd>
              <named-content content-type="family">Lecithoceridae</named-content>
            </kwd></kwd-group><mixed-citation publication-type="journal"><person-group><name><surname>Yu</surname><given-names>Shuai</given-names></name><name><surname>Wang</surname><given-names>Shuxia</given-names></name></person-group><article-title>﻿<italic><tp:taxon-name><tp:taxon-name-part taxon-name-part-type="genus" reg="Opacoptera">Opacoptera</tp:taxon-name-part></tp:taxon-name></italic> Gozmány (<tp:taxon-name><tp:taxon-name-part taxon-name-part-type="order">Lepidoptera</tp:taxon-name-part></tp:taxon-name>, <tp:taxon-name><tp:taxon-name-part taxon-name-part-type="family">Lecithoceridae</tp:taxon-name-part></tp:taxon-name>) from China, with descriptions of four new species</article-title><source>Zookeys</source><day>21</day><month>04</month><year>2023</year><volume>1158</volume><fpage>133</fpage><lpage>146</lpage><pub-id pub-id-type="doi">10.3897/zookeys.1158.100396</pub-id></mixed-citation></tp:treatment-meta><tp:nomenclature><label>﻿</label><tp:taxon-name>
            <object-id xmlns:xlink="http://www.w3.org/1999/xlink" content-type="arpha" xlink:type="simple">8C62980C-7DE7-5AE0-9E4A-AA5D50DB1174</object-id>
            <tp:taxon-name-part taxon-name-part-type="genus" reg="Opacoptera">Opacoptera</tp:taxon-name-part>
            <tp:taxon-name-part taxon-name-part-type="species" reg="ecblasta">ecblasta</tp:taxon-name-part>
          </tp:taxon-name><tp:taxon-authority>Wu, 1996</tp:taxon-authority><xref ref-type="fig" rid="F2">Figs 5</xref><xref ref-type="fig" rid="F3">, 13</xref><tp:nomenclature-citation-list><tp:nomenclature-citation><tp:taxon-name>
                <tp:taxon-name-part taxon-name-part-type="genus" reg="Opacoptera">Opacoptera</tp:taxon-name-part>
                <tp:taxon-name-part taxon-name-part-type="species" reg="ecblasta">ecblasta</tp:taxon-name-part>
              </tp:taxon-name><comment>Wu, 1996: 12. <abbrev xmlns:xlink="http://www.w3.org/1999/xlink" xlink:title="Type locality" id="ABBRID0EQXAE" xlink:type="simple">TL</abbrev>: China (Sichuan). <abbrev xmlns:xlink="http://www.w3.org/1999/xlink" xlink:title="Type depository" id="ABBRID0EUXAE" xlink:type="simple">TD</abbrev>: <named-content xmlns:xlink="http://www.w3.org/1999/xlink" content-type="dwc:institutional_code" xlink:title="Institute of Zoology, Chinese Academy of Sciences" xlink:href="http://grbio.org/institution/institute-zoology-chinese-academy-sciences" xlink:type="simple">IZCAS</named-content>.</comment></tp:nomenclature-citation></tp:nomenclature-citation-list></tp:nomenclature><tp:treatment-sec sec-type="material" id="SECID0E3XAE"><title>Material examined.</title><p><bold>China</bold>: 1♂, Hubei, Xianfeng, Mahexiang, 400 m, 24.vii.1999, HH Li et al. leg., slide No. LSR11174; 3♂, Chongqing, Mt. Jinfo, 1100 m, 6–7.viii.2012, XF Yang &amp; TT Liu leg.; 2♂, Chongqing, Mt. simian, 1280 m, 11–12.viii.2012, XF Yang &amp; TT Liu leg.; 9♂, Guizhou, Mayanghe, 430 m, 5–10.vi.2007, XC Du leg., slide Nos. LSR11239, LSR11240, LSR14013; 1♂, 28.ix.2007, 1♂, 1.x.2007, Guizhou, Mayanghe, 700 m, H Zhen leg.; 3♂, Guizhou, Xishui County, 500 m, 24, 26.ix.2000, HL Yu leg.; 2♂, Guizhou, Xishui County, 500 m, 31.v.2000, YL Du leg., slide No. ZMR09041; 1♂, Guizhou, Chishui, Suoluo, 240 m, 23.ix.2000, HL Yu leg.; 1♂, Guizhou, Chishui, Suoluo, 390 m, 27.v.2000, YL Du leg.; 3♂, Yunnan, Malipo County, Xiajinchang, 1470 m, 26, 29.vii.2016, KJ Teng, GE Lee &amp; T Wang leg., slide No. YS19423; 11♂, Yunnan, Daozhen County, Xiannvdong, 600 m, 17–18.viii.2004, YL Xiao leg., slide No. LSR13339.</p></tp:treatment-sec><tp:treatment-sec sec-type="diagnosis" id="SECID0EEYAE"><title>Diagnosis.</title><p>This species is similar to <italic><tp:taxon-name><tp:taxon-name-part taxon-name-part-type="genus" reg="Opacoptera">O.</tp:taxon-name-part><tp:taxon-name-part taxon-name-part-type="species" reg="kerastiodes">kerastiodes</tp:taxon-name-part></tp:taxon-name></italic> Park, 2021 both in appearance and male genitalia. It can be distinguished by the third palpomere of the labial palpus with hair-pencils, the heart-shaped uncus and the needle-like posterior lobes of the juxta (Fig. <xref ref-type="fig" rid="F3">13</xref>); in <italic><tp:taxon-name><tp:taxon-name-part taxon-name-part-type="genus" reg="Opacoptera">O.</tp:taxon-name-part><tp:taxon-name-part taxon-name-part-type="species" reg="kerastiodes">kerastiodes</tp:taxon-name-part></tp:taxon-name></italic>, the third palpomere of the labial palpus is smooth, the uncus is subrectangular, and the posterior lobes of the juxta are horn-shaped.</p><fig id="F3" position="float" orientation="portrait"><object-id xmlns:xlink="http://www.w3.org/1999/xlink" content-type="doi" xlink:type="simple">10.3897/zookeys.1158.100396.figures11-14</object-id><object-id xmlns:xlink="http://www.w3.org/1999/xlink" content-type="arpha" xlink:type="simple">04173950-D5D1-576C-BEEB-9016DC208051</object-id><label>Figures 11–14.</label><caption><p>Male genitalia of <italic><tp:taxon-name><tp:taxon-name-part taxon-name-part-type="genus" reg="Opacoptera">Opacoptera</tp:taxon-name-part></tp:taxon-name></italic> spp. <bold>11</bold><italic><tp:taxon-name><tp:taxon-name-part taxon-name-part-type="genus" reg="Opacoptera">O.</tp:taxon-name-part><tp:taxon-name-part taxon-name-part-type="species" reg="callirrhabda">callirrhabda</tp:taxon-name-part></tp:taxon-name></italic> (Meyrick, 1936), slide No. YS19428 <bold>12</bold><italic><tp:taxon-name><tp:taxon-name-part taxon-name-part-type="genus" reg="Opacoptera">O.</tp:taxon-name-part><tp:taxon-name-part taxon-name-part-type="species" reg="condensata">condensata</tp:taxon-name-part></tp:taxon-name></italic> sp. nov., holotype, slide No. LSR12090 <bold>12a</bold> cornuti of <italic><tp:taxon-name><tp:taxon-name-part taxon-name-part-type="genus" reg="Opacoptera">O.</tp:taxon-name-part><tp:taxon-name-part taxon-name-part-type="species" reg="condensata">condensata</tp:taxon-name-part></tp:taxon-name></italic> sp. nov., paratype, slide No. YS17042 <bold>13</bold><italic><tp:taxon-name><tp:taxon-name-part taxon-name-part-type="genus" reg="Opacoptera">O.</tp:taxon-name-part><tp:taxon-name-part taxon-name-part-type="species" reg="ecblasta">ecblasta</tp:taxon-name-part></tp:taxon-name></italic> Wu, 1996, slide No. LSR14013 <bold>14</bold><italic><tp:taxon-name><tp:taxon-name-part taxon-name-part-type="genus" reg="Opacoptera">O.</tp:taxon-name-part><tp:taxon-name-part taxon-name-part-type="species" reg="hybocentra">hybocentra</tp:taxon-name-part></tp:taxon-name></italic> sp. nov., holotype, slide No. YS19424. Scale bars: 0.5 mm.</p></caption><graphic xmlns:xlink="http://www.w3.org/1999/xlink" xlink:href="zookeys-1158-133_article-100396__-g003.jpg" position="float" orientation="portrait" xlink:type="simple" id="oo_840795.jpg"><uri content-type="original_file" xlink:type="simple">https://binary.pensoft.net/fig/840795</uri></graphic></fig></tp:treatment-sec><tp:treatment-sec sec-type="description" id="SECID0EZ2AE"><title>Description.</title><p>Wingspan 11.0–13.5 mm (Fig. <xref ref-type="fig" rid="F2">5</xref>).</p></tp:treatment-sec><tp:treatment-sec sec-type="distribution" id="SECID0ED3AE"><title>Distribution.</title><p>China (Chongqing, Guizhou, Hubei, Sichuan, Yunnan).</p></tp:treatment-sec><tp:treatment-sec><!--Section generated to contain objects referenced in tp:taxon-treatment.--><fig id="F2" position="float" orientation="portrait"><object-id xmlns:xlink="http://www.w3.org/1999/xlink" content-type="doi" xlink:type="simple">10.3897/zookeys.1158.100396.figures3-10</object-id><object-id xmlns:xlink="http://www.w3.org/1999/xlink" content-type="arpha" xlink:type="simple">37BB03C7-C52A-5AEB-AE9D-576DC8B9477F</object-id><label>Figures 3–10.</label><caption><p>Dorsal habitus of <italic><tp:taxon-name><tp:taxon-name-part taxon-name-part-type="genus" reg="Opacoptera">Opacoptera</tp:taxon-name-part></tp:taxon-name></italic> spp. <bold>3</bold><italic><tp:taxon-name><tp:taxon-name-part taxon-name-part-type="genus" reg="Opacoptera">O.</tp:taxon-name-part><tp:taxon-name-part taxon-name-part-type="species" reg="callirrhabda">callirrhabda</tp:taxon-name-part></tp:taxon-name></italic> (Meyrick, 1936), female, YS19435 <bold>4</bold><italic><tp:taxon-name><tp:taxon-name-part taxon-name-part-type="genus" reg="Opacoptera">O.</tp:taxon-name-part><tp:taxon-name-part taxon-name-part-type="species" reg="condensata">condensata</tp:taxon-name-part></tp:taxon-name></italic> sp. nov., paratype, female, LSR13198 <bold>5</bold><italic><tp:taxon-name><tp:taxon-name-part taxon-name-part-type="genus" reg="Opacoptera">O.</tp:taxon-name-part><tp:taxon-name-part taxon-name-part-type="species" reg="ecblasta">ecblasta</tp:taxon-name-part></tp:taxon-name></italic> Wu, 1996, male, LSR11240 <bold>6</bold><italic><tp:taxon-name><tp:taxon-name-part taxon-name-part-type="genus" reg="Opacoptera">O.</tp:taxon-name-part><tp:taxon-name-part taxon-name-part-type="species" reg="flavicana">flavicana</tp:taxon-name-part></tp:taxon-name></italic> Wu &amp; Liu, 1992, female, LSR11247 <bold>7</bold><italic><tp:taxon-name><tp:taxon-name-part taxon-name-part-type="genus" reg="Opacoptera">O.</tp:taxon-name-part><tp:taxon-name-part taxon-name-part-type="species" reg="hybocentra">hybocentra</tp:taxon-name-part></tp:taxon-name></italic> sp. nov., holotype, male, YS19424 <bold>8</bold><italic><tp:taxon-name><tp:taxon-name-part taxon-name-part-type="genus" reg="Opacoptera">O.</tp:taxon-name-part><tp:taxon-name-part taxon-name-part-type="species" reg="introflexa">introflexa</tp:taxon-name-part></tp:taxon-name></italic> sp. nov., paratype, male <bold>9</bold><italic><tp:taxon-name><tp:taxon-name-part taxon-name-part-type="genus" reg="Opacoptera">O.</tp:taxon-name-part><tp:taxon-name-part taxon-name-part-type="species" reg="kerastiodes">kerastiodes</tp:taxon-name-part></tp:taxon-name></italic> Park, 2021, male, YS19048 <bold>10</bold><italic><tp:taxon-name><tp:taxon-name-part taxon-name-part-type="genus" reg="Opacoptera">O.</tp:taxon-name-part><tp:taxon-name-part taxon-name-part-type="species" reg="longissima">longissima</tp:taxon-name-part></tp:taxon-name></italic> sp. nov., paratype, male. Scale bars: 2.0 mm.</p></caption><graphic xmlns:xlink="http://www.w3.org/1999/xlink" xlink:href="zookeys-1158-133_article-100396__-g002.jpg" position="float" orientation="portrait" xlink:type="simple" id="oo_840794.jpg"><uri content-type="original_file" xlink:type="simple">https://binary.pensoft.net/fig/840794</uri></graphic></fig></tp:treatment-sec></tp:taxon-treatment>
