# Supplementary material for: ﻿Opacoptera Gozmány (Lepidoptera, Lecithoceridae) from China, with descriptions of four new species
Source: Zookeys. 2023 Apr 21;1158:133–46. doi: 10.3897/zookeys.1158.100396 (PMC10193433; doi:10.3897/zookeys.1158.100396)
Supplement: XML Treatment for Opacoptera flavicana [file zookeys.1158.100396-treatment5.xml]

<!DOCTYPE tp:taxon-treatment
  PUBLIC "-//TaxonX//DTD Taxonomic Treatment Publishing DTD v0 20100105//EN" "tax-treatment-NSO.dtd">
<tp:taxon-treatment xmlns:tp="http://www.plazi.org/taxpub"><tp:treatment-meta><kwd-group><label>Taxon classification</label><kwd>
              <named-content content-type="kingdom">Animalia</named-content>
            </kwd><kwd>
              <named-content content-type="order">Lepidoptera</named-content>
            </kwd><kwd>
              <named-content content-type="family">Lecithoceridae</named-content>
            </kwd></kwd-group><mixed-citation publication-type="journal"><person-group><name><surname>Yu</surname><given-names>Shuai</given-names></name><name><surname>Wang</surname><given-names>Shuxia</given-names></name></person-group><article-title>﻿<italic><tp:taxon-name><tp:taxon-name-part taxon-name-part-type="genus" reg="Opacoptera">Opacoptera</tp:taxon-name-part></tp:taxon-name></italic> Gozmány (<tp:taxon-name><tp:taxon-name-part taxon-name-part-type="order">Lepidoptera</tp:taxon-name-part></tp:taxon-name>, <tp:taxon-name><tp:taxon-name-part taxon-name-part-type="family">Lecithoceridae</tp:taxon-name-part></tp:taxon-name>) from China, with descriptions of four new species</article-title><source>Zookeys</source><day>21</day><month>04</month><year>2023</year><volume>1158</volume><fpage>133</fpage><lpage>146</lpage><pub-id pub-id-type="doi">10.3897/zookeys.1158.100396</pub-id></mixed-citation></tp:treatment-meta><tp:nomenclature><label>﻿</label><tp:taxon-name>
            <object-id xmlns:xlink="http://www.w3.org/1999/xlink" content-type="arpha" xlink:type="simple">F4A4661A-CD66-5D6B-AF6F-ABEF49C203C8</object-id>
            <tp:taxon-name-part taxon-name-part-type="genus" reg="Opacoptera">Opacoptera</tp:taxon-name-part>
            <tp:taxon-name-part taxon-name-part-type="species" reg="flavicana">flavicana</tp:taxon-name-part>
          </tp:taxon-name><tp:taxon-authority>Wu &amp; Liu, 1992</tp:taxon-authority><xref ref-type="fig" rid="F2">Figs 6</xref><xref ref-type="fig" rid="F5">, 20</xref><tp:nomenclature-citation-list><tp:nomenclature-citation><tp:taxon-name>
                <tp:taxon-name-part taxon-name-part-type="genus" reg="Opacoptera">Opacoptera</tp:taxon-name-part>
                <tp:taxon-name-part taxon-name-part-type="species" reg="flavicana">flavicana</tp:taxon-name-part>
              </tp:taxon-name><comment>Wu &amp; Liu, 1992 in Peng and Liu 1992: 618. <abbrev xmlns:xlink="http://www.w3.org/1999/xlink" xlink:title="Type locality" id="ABBRID0ED5AE" xlink:type="simple">TL</abbrev>: China (Hunan). <abbrev xmlns:xlink="http://www.w3.org/1999/xlink" xlink:title="Type depository" id="ABBRID0EH5AE" xlink:type="simple">TD</abbrev>: <named-content xmlns:xlink="http://www.w3.org/1999/xlink" content-type="dwc:institutional_code" xlink:title="Institute of Zoology, Chinese Academy of Sciences" xlink:href="http://grbio.org/institution/institute-zoology-chinese-academy-sciences" xlink:type="simple">IZCAS</named-content>.</comment></tp:nomenclature-citation></tp:nomenclature-citation-list></tp:nomenclature><tp:treatment-sec sec-type="material" id="SECID0EP5AE"><title>Material examined.</title><p><bold>China</bold>: 1♀, Guizhou, Mt. Fanjing, 1700 m, 1.vi.2002, XP Wang leg., slide No. LSR11247.</p></tp:treatment-sec><tp:treatment-sec sec-type="diagnosis" id="SECID0EX5AE"><title>Diagnosis.</title><p>This species can be distinguished from its congeners by the pale yellowish brown forewing, the juxta without posterior lobes in the male genitalia (<xref ref-type="bibr" rid="B7">Wu and Liu 1992</xref>: 681, fig. 2148), and the corpus bursae with a single signum in the female genitalia (Fig. <xref ref-type="fig" rid="F5">20</xref>).</p></tp:treatment-sec><tp:treatment-sec sec-type="description" id="SECID0EF6AE"><title>Description.</title><p>Wingspan 16.0 mm (Fig. <xref ref-type="fig" rid="F2">6</xref>).</p></tp:treatment-sec><tp:treatment-sec sec-type="distribution" id="SECID0EP6AE"><title>Distribution.</title><p>China (Guizhou, Hunan).</p></tp:treatment-sec><tp:treatment-sec sec-type="remarks" id="SECID0EU6AE"><title>Remarks.</title><p><xref ref-type="bibr" rid="B7">Wu and Liu (1992)</xref> described the species from Hunan, China on a male and four females, and placed it in the genus <italic><tp:taxon-name><tp:taxon-name-part taxon-name-part-type="genus" reg="Opacoptera">Opacoptera</tp:taxon-name-part></tp:taxon-name></italic> based mainly on the wing venation. But the species seems distinctive in the genus <italic><tp:taxon-name><tp:taxon-name-part taxon-name-part-type="genus" reg="Opacoptera">Opacoptera</tp:taxon-name-part></tp:taxon-name></italic> both in appearance and genitalia as stated in the diagnosis. It probably does not belong to the present genus and the taxonomic status needs further study.</p></tp:treatment-sec><tp:treatment-sec><!--Section generated to contain objects referenced in tp:taxon-treatment.--><fig id="F2" position="float" orientation="portrait"><object-id xmlns:xlink="http://www.w3.org/1999/xlink" content-type="doi" xlink:type="simple">10.3897/zookeys.1158.100396.figures3-10</object-id><object-id xmlns:xlink="http://www.w3.org/1999/xlink" content-type="arpha" xlink:type="simple">37BB03C7-C52A-5AEB-AE9D-576DC8B9477F</object-id><label>Figures 3–10.</label><caption><p>Dorsal habitus of <italic><tp:taxon-name><tp:taxon-name-part taxon-name-part-type="genus" reg="Opacoptera">Opacoptera</tp:taxon-name-part></tp:taxon-name></italic> spp. <bold>3</bold><italic><tp:taxon-name><tp:taxon-name-part taxon-name-part-type="genus" reg="Opacoptera">O.</tp:taxon-name-part><tp:taxon-name-part taxon-name-part-type="species" reg="callirrhabda">callirrhabda</tp:taxon-name-part></tp:taxon-name></italic> (Meyrick, 1936), female, YS19435 <bold>4</bold><italic><tp:taxon-name><tp:taxon-name-part taxon-name-part-type="genus" reg="Opacoptera">O.</tp:taxon-name-part><tp:taxon-name-part taxon-name-part-type="species" reg="condensata">condensata</tp:taxon-name-part></tp:taxon-name></italic> sp. nov., paratype, female, LSR13198 <bold>5</bold><italic><tp:taxon-name><tp:taxon-name-part taxon-name-part-type="genus" reg="Opacoptera">O.</tp:taxon-name-part><tp:taxon-name-part taxon-name-part-type="species" reg="ecblasta">ecblasta</tp:taxon-name-part></tp:taxon-name></italic> Wu, 1996, male, LSR11240 <bold>6</bold><italic><tp:taxon-name><tp:taxon-name-part taxon-name-part-type="genus" reg="Opacoptera">O.</tp:taxon-name-part><tp:taxon-name-part taxon-name-part-type="species" reg="flavicana">flavicana</tp:taxon-name-part></tp:taxon-name></italic> Wu &amp; Liu, 1992, female, LSR11247 <bold>7</bold><italic><tp:taxon-name><tp:taxon-name-part taxon-name-part-type="genus" reg="Opacoptera">O.</tp:taxon-name-part><tp:taxon-name-part taxon-name-part-type="species" reg="hybocentra">hybocentra</tp:taxon-name-part></tp:taxon-name></italic> sp. nov., holotype, male, YS19424 <bold>8</bold><italic><tp:taxon-name><tp:taxon-name-part taxon-name-part-type="genus" reg="Opacoptera">O.</tp:taxon-name-part><tp:taxon-name-part taxon-name-part-type="species" reg="introflexa">introflexa</tp:taxon-name-part></tp:taxon-name></italic> sp. nov., paratype, male <bold>9</bold><italic><tp:taxon-name><tp:taxon-name-part taxon-name-part-type="genus" reg="Opacoptera">O.</tp:taxon-name-part><tp:taxon-name-part taxon-name-part-type="species" reg="kerastiodes">kerastiodes</tp:taxon-name-part></tp:taxon-name></italic> Park, 2021, male, YS19048 <bold>10</bold><italic><tp:taxon-name><tp:taxon-name-part taxon-name-part-type="genus" reg="Opacoptera">O.</tp:taxon-name-part><tp:taxon-name-part taxon-name-part-type="species" reg="longissima">longissima</tp:taxon-name-part></tp:taxon-name></italic> sp. nov., paratype, male. Scale bars: 2.0 mm.</p></caption><graphic xmlns:xlink="http://www.w3.org/1999/xlink" xlink:href="zookeys-1158-133_article-100396__-g002.jpg" position="float" orientation="portrait" xlink:type="simple" id="oo_840794.jpg"><uri content-type="original_file" xlink:type="simple">https://binary.pensoft.net/fig/840794</uri></graphic></fig><fig id="F5" position="float" orientation="portrait"><object-id xmlns:xlink="http://www.w3.org/1999/xlink" content-type="doi" xlink:type="simple">10.3897/zookeys.1158.100396.figures18-22</object-id><object-id xmlns:xlink="http://www.w3.org/1999/xlink" content-type="arpha" xlink:type="simple">FC753D37-29E8-5CFB-AD76-E76364B8960B</object-id><label>Figures 18–22.</label><caption><p>Female genitalia of <italic><tp:taxon-name><tp:taxon-name-part taxon-name-part-type="genus" reg="Opacoptera">Opacoptera</tp:taxon-name-part></tp:taxon-name></italic> spp. <bold>18</bold><italic><tp:taxon-name><tp:taxon-name-part taxon-name-part-type="genus" reg="Opacoptera">O.</tp:taxon-name-part><tp:taxon-name-part taxon-name-part-type="species" reg="callirrhabda">callirrhabda</tp:taxon-name-part></tp:taxon-name></italic> (Meyrick, 1936), slide No. YS19435 <bold>19</bold><italic><tp:taxon-name><tp:taxon-name-part taxon-name-part-type="genus" reg="Opacoptera">O.</tp:taxon-name-part><tp:taxon-name-part taxon-name-part-type="species" reg="condensata">condensata</tp:taxon-name-part></tp:taxon-name></italic> sp. nov., paratype, slide No. YS19434 <bold>19a</bold> signa of <italic><tp:taxon-name><tp:taxon-name-part taxon-name-part-type="genus" reg="Opacoptera">O.</tp:taxon-name-part><tp:taxon-name-part taxon-name-part-type="species" reg="condensata">condensata</tp:taxon-name-part></tp:taxon-name></italic> sp. nov., slide No. LSR11297 <bold>19b</bold> signa of <italic><tp:taxon-name><tp:taxon-name-part taxon-name-part-type="genus" reg="Opacoptera">O.</tp:taxon-name-part><tp:taxon-name-part taxon-name-part-type="species" reg="condensata">condensata</tp:taxon-name-part></tp:taxon-name></italic> sp. nov., slide No. YS17057 <bold>20</bold><italic><tp:taxon-name><tp:taxon-name-part taxon-name-part-type="genus" reg="Opacoptera">O.</tp:taxon-name-part><tp:taxon-name-part taxon-name-part-type="species" reg="flavicana">flavicana</tp:taxon-name-part></tp:taxon-name></italic> Wu &amp; Liu, 1992, slide No. LSR11247 <bold>21</bold><italic><tp:taxon-name><tp:taxon-name-part taxon-name-part-type="genus" reg="Opacoptera">O.</tp:taxon-name-part><tp:taxon-name-part taxon-name-part-type="species" reg="hybocentra">hybocentra</tp:taxon-name-part></tp:taxon-name></italic> sp. nov., paratype, slide No. YS19432 <bold>22</bold><italic><tp:taxon-name><tp:taxon-name-part taxon-name-part-type="genus" reg="Opacoptera">O.</tp:taxon-name-part><tp:taxon-name-part taxon-name-part-type="species" reg="introflexa">introflexa</tp:taxon-name-part></tp:taxon-name></italic> sp. nov., paratype, slide No. YS19430. Scale bars: 0.5 mm.</p></caption><graphic xmlns:xlink="http://www.w3.org/1999/xlink" xlink:href="zookeys-1158-133_article-100396__-g005.jpg" position="float" orientation="portrait" xlink:type="simple" id="oo_840797.jpg"><uri content-type="original_file" xlink:type="simple">https://binary.pensoft.net/fig/840797</uri></graphic></fig></tp:treatment-sec><ref-list><ref id="B7"><mixed-citation xmlns:xlink="http://www.w3.org/1999/xlink" xlink:type="simple"><person-group><name name-style="western"><surname>Wu</surname><given-names>CS</given-names></name><name name-style="western"><surname>Liu</surname><given-names>YQ</given-names></name></person-group> (<year>1992</year>) <source><tp:taxon-name><tp:taxon-name-part taxon-name-part-type="family">Lecithoceridae</tp:taxon-name-part></tp:taxon-name>.</source><publisher-name>In: Peng JW</publisher-name>, <publisher-loc>Liu YQ (Eds) Iconography of forest insects in Hunan, China. Hunan Technology and Science House</publisher-loc>, <size units="page">1473 pp</size>.</mixed-citation></ref></ref-list></tp:taxon-treatment>
