# Supplementary material for: ﻿Opacoptera Gozmány (Lepidoptera, Lecithoceridae) from China, with descriptions of four new species
Source: Zookeys. 2023 Apr 21;1158:133–46. doi: 10.3897/zookeys.1158.100396 (PMC10193433; doi:10.3897/zookeys.1158.100396)
Supplement: XML Treatment for Opacoptera hybocentra [file zookeys.1158.100396-treatment6.xml]

<!DOCTYPE tp:taxon-treatment
  PUBLIC "-//TaxonX//DTD Taxonomic Treatment Publishing DTD v0 20100105//EN" "tax-treatment-NSO.dtd">
<tp:taxon-treatment xmlns:tp="http://www.plazi.org/taxpub"><tp:treatment-meta><kwd-group><label>Taxon classification</label><kwd>
              <named-content content-type="kingdom">Animalia</named-content>
            </kwd><kwd>
              <named-content content-type="order">Lepidoptera</named-content>
            </kwd><kwd>
              <named-content content-type="family">Lecithoceridae</named-content>
            </kwd></kwd-group><mixed-citation publication-type="journal"><person-group><name><surname>Yu</surname><given-names>Shuai</given-names></name><name><surname>Wang</surname><given-names>Shuxia</given-names></name></person-group><article-title>﻿<italic><tp:taxon-name><tp:taxon-name-part taxon-name-part-type="genus" reg="Opacoptera">Opacoptera</tp:taxon-name-part></tp:taxon-name></italic> Gozmány (<tp:taxon-name><tp:taxon-name-part taxon-name-part-type="order">Lepidoptera</tp:taxon-name-part></tp:taxon-name>, <tp:taxon-name><tp:taxon-name-part taxon-name-part-type="family">Lecithoceridae</tp:taxon-name-part></tp:taxon-name>) from China, with descriptions of four new species</article-title><source>Zookeys</source><day>21</day><month>04</month><year>2023</year><volume>1158</volume><fpage>133</fpage><lpage>146</lpage><pub-id pub-id-type="doi">10.3897/zookeys.1158.100396</pub-id></mixed-citation></tp:treatment-meta><tp:nomenclature><label>﻿</label><tp:taxon-name>
            <object-id xmlns:xlink="http://www.w3.org/1999/xlink" content-type="arpha" xlink:type="simple">00D29BBC-E8CC-59EF-92B4-9AA9E1BDFEA6</object-id>
            <tp:taxon-name-part taxon-name-part-type="genus" reg="Opacoptera">Opacoptera</tp:taxon-name-part>
            <tp:taxon-name-part taxon-name-part-type="species" reg="hybocentra">hybocentra</tp:taxon-name-part>
            <object-id xmlns:xlink="http://www.w3.org/1999/xlink" content-type="zoobank" xlink:type="simple">https://zoobank.org/B6432DFD-7F96-4055-BFC4-505F86CAD05C</object-id>
          </tp:taxon-name><tp:taxon-authority>Yu &amp; Wang</tp:taxon-authority><tp:taxon-status xmlns:xlink="http://www.w3.org/1999/xlink" xlink:type="simple">sp. nov.</tp:taxon-status><xref ref-type="fig" rid="F2">Figs 7</xref><xref ref-type="fig" rid="F3">, 14</xref><xref ref-type="fig" rid="F5">, 21</xref></tp:nomenclature><tp:treatment-sec sec-type="type material" id="SECID0EDCAG"><title>Type material.</title><p><bold><italic>Holotype</italic>: China</bold>: ♂, Yunnan, Baoshan, Nankang (24°49'N, 98°47'E), 2009 m, 20.vii.2015, KJ Teng &amp; X Bai leg., slide No. YS19424. <bold><italic>Paratypes</italic>: China, Yunnan</bold>: 39♂27♀, same data as holotype except dated 16–20.vii.2015, slide Nos. YS19431♂, YS19432♀; 1♂3♀, 10, 17.viii.2014, KJ Teng et al. leg., other same data as holotype; 2♂1♀, Longling County, Mt. Xiaohei, 1974 m, 18–19.vii.2013, SR Liu et al. leg., slide Nos. LSR13199♂, LSR13208♂, LSR13214♀; 1♂, Longling County, Mt. Xiaohei, 1974 m, 30.vii.2015, KJ Teng &amp; X Bai leg.</p></tp:treatment-sec><tp:treatment-sec sec-type="diagnosis" id="SECID0ESCAG"><title>Diagnosis.</title><p>The male genitalia of the new species is similar to that of <italic><tp:taxon-name><tp:taxon-name-part taxon-name-part-type="genus" reg="Opacoptera">O.</tp:taxon-name-part><tp:taxon-name-part taxon-name-part-type="species" reg="introflexa">introflexa</tp:taxon-name-part></tp:taxon-name></italic> sp. nov. It can be distinguished by the forewing having CuA<sub>1</sub> and CuA<sub>2</sub> separate and the horn-shaped ventrobasal process of the cucullus; in <italic><tp:taxon-name><tp:taxon-name-part taxon-name-part-type="genus" reg="Opacoptera">O.</tp:taxon-name-part><tp:taxon-name-part taxon-name-part-type="species" reg="introflexa">introflexa</tp:taxon-name-part></tp:taxon-name></italic> sp. nov., the forewing has veins CuA<sub>1</sub> and CuA<sub>2</sub> stalked and the ventrobasal process of the cucullus is broadly rounded, thumb shaped.</p></tp:treatment-sec><tp:treatment-sec sec-type="description" id="SECID0EWDAG"><title>Description.</title><p>Wingspan 12.0–13.5 mm (Fig. <xref ref-type="fig" rid="F2">7</xref>). Head dark brown. Antenna with scape yellowish brown, flagellum pale brownish yellow. Labial palpus pale brownish yellow, third palpomere as long as second palpomere. Thorax and tegula dark brown. Forewing dark brown, with two black patches: one at basal 1/4, elliptical, the other at middle, shape ill-defined; fringe yellowish brown; CuA<sub>1</sub> and CuA<sub>2</sub> separate. Hindwing and fringe pale brownish yellow except yellowish brown around apical area.</p><p><bold><italic>Male genitalia</italic></bold> (Fig. <xref ref-type="fig" rid="F3">14</xref>). Uncus wide, shallowly concave on posterior margin, obtuse on anterior margin; caudal lobe papillary. Gnathos with basal plate obtuse on posterior margin; median process wide at base, narrowed to distal 1/3 where it curves, distal 1/3 spine-shaped. Valva wide basally, narrowed distinctly to cucullus; cucullus about half length of valva, parallel-sided in basal half, widened slightly to obtuse apex, costal margin shallowly concave except gently produced at base; ventrobasal process horn-shaped, curved, longer than basal width of cucullus; costal bar narrow, slightly expanded dorsad medially; sacculus wide, about 1/4 length of ventral margin of valva. Saccus obtuse on anterior margin. Juxta subquadrate, broadly concave on posterior margin, obtusely produced at middle on anterior margin; posterior lobe large, horn-shaped, nearly as long as juxta; posterolateral lobe short, spiniform, extending posterolaterally. Aedeagus slightly shorter than valva, slightly widened medially, with two dorsal denticles; cornuti consisting of six large, needle-like spines running from basal 1/3 to 2/3.</p><p><bold><italic>Female genitalia</italic></bold> (Fig. <xref ref-type="fig" rid="F5">21</xref>). Eighth abdominal sternite obtusely rounded on posterior margin. Apophyses posteriores about 1.5 times length of apophyses anteriores. Antrum funnel-shaped, wrinkled, membranous except sclerotized along posterior margin forming a band. Ductus bursae narrowed posteriorly, widened toward corpus bursae; ductus seminalis broad, roundly sac-like and bearing dense spinules basally. Corpus bursae ovate; signa consisting of six small teeth in a longitudinal row and a rounded, densely denticulate plate.</p></tp:treatment-sec><tp:treatment-sec sec-type="distribution" id="SECID0E1EAG"><title>Distribution.</title><p>China (Yunnan).</p></tp:treatment-sec><tp:treatment-sec sec-type="etymology" id="SECID0E6EAG"><title>Etymology.</title><p>The specific name is derived from the Latin <italic>hybocentrus</italic>, referring to the curved ventrobasal process of the cucullus.</p></tp:treatment-sec><tp:treatment-sec><!--Section generated to contain objects referenced in tp:taxon-treatment.--><fig id="F2" position="float" orientation="portrait"><object-id xmlns:xlink="http://www.w3.org/1999/xlink" content-type="doi" xlink:type="simple">10.3897/zookeys.1158.100396.figures3-10</object-id><object-id xmlns:xlink="http://www.w3.org/1999/xlink" content-type="arpha" xlink:type="simple">37BB03C7-C52A-5AEB-AE9D-576DC8B9477F</object-id><label>Figures 3–10.</label><caption><p>Dorsal habitus of <italic><tp:taxon-name><tp:taxon-name-part taxon-name-part-type="genus" reg="Opacoptera">Opacoptera</tp:taxon-name-part></tp:taxon-name></italic> spp. <bold>3</bold><italic><tp:taxon-name><tp:taxon-name-part taxon-name-part-type="genus" reg="Opacoptera">O.</tp:taxon-name-part><tp:taxon-name-part taxon-name-part-type="species" reg="callirrhabda">callirrhabda</tp:taxon-name-part></tp:taxon-name></italic> (Meyrick, 1936), female, YS19435 <bold>4</bold><italic><tp:taxon-name><tp:taxon-name-part taxon-name-part-type="genus" reg="Opacoptera">O.</tp:taxon-name-part><tp:taxon-name-part taxon-name-part-type="species" reg="condensata">condensata</tp:taxon-name-part></tp:taxon-name></italic> sp. nov., paratype, female, LSR13198 <bold>5</bold><italic><tp:taxon-name><tp:taxon-name-part taxon-name-part-type="genus" reg="Opacoptera">O.</tp:taxon-name-part><tp:taxon-name-part taxon-name-part-type="species" reg="ecblasta">ecblasta</tp:taxon-name-part></tp:taxon-name></italic> Wu, 1996, male, LSR11240 <bold>6</bold><italic><tp:taxon-name><tp:taxon-name-part taxon-name-part-type="genus" reg="Opacoptera">O.</tp:taxon-name-part><tp:taxon-name-part taxon-name-part-type="species" reg="flavicana">flavicana</tp:taxon-name-part></tp:taxon-name></italic> Wu &amp; Liu, 1992, female, LSR11247 <bold>7</bold><italic><tp:taxon-name><tp:taxon-name-part taxon-name-part-type="genus" reg="Opacoptera">O.</tp:taxon-name-part><tp:taxon-name-part taxon-name-part-type="species" reg="hybocentra">hybocentra</tp:taxon-name-part></tp:taxon-name></italic> sp. nov., holotype, male, YS19424 <bold>8</bold><italic><tp:taxon-name><tp:taxon-name-part taxon-name-part-type="genus" reg="Opacoptera">O.</tp:taxon-name-part><tp:taxon-name-part taxon-name-part-type="species" reg="introflexa">introflexa</tp:taxon-name-part></tp:taxon-name></italic> sp. nov., paratype, male <bold>9</bold><italic><tp:taxon-name><tp:taxon-name-part taxon-name-part-type="genus" reg="Opacoptera">O.</tp:taxon-name-part><tp:taxon-name-part taxon-name-part-type="species" reg="kerastiodes">kerastiodes</tp:taxon-name-part></tp:taxon-name></italic> Park, 2021, male, YS19048 <bold>10</bold><italic><tp:taxon-name><tp:taxon-name-part taxon-name-part-type="genus" reg="Opacoptera">O.</tp:taxon-name-part><tp:taxon-name-part taxon-name-part-type="species" reg="longissima">longissima</tp:taxon-name-part></tp:taxon-name></italic> sp. nov., paratype, male. Scale bars: 2.0 mm.</p></caption><graphic xmlns:xlink="http://www.w3.org/1999/xlink" xlink:href="zookeys-1158-133_article-100396__-g002.jpg" position="float" orientation="portrait" xlink:type="simple" id="oo_840794.jpg"><uri content-type="original_file" xlink:type="simple">https://binary.pensoft.net/fig/840794</uri></graphic></fig><fig id="F3" position="float" orientation="portrait"><object-id xmlns:xlink="http://www.w3.org/1999/xlink" content-type="doi" xlink:type="simple">10.3897/zookeys.1158.100396.figures11-14</object-id><object-id xmlns:xlink="http://www.w3.org/1999/xlink" content-type="arpha" xlink:type="simple">04173950-D5D1-576C-BEEB-9016DC208051</object-id><label>Figures 11–14.</label><caption><p>Male genitalia of <italic><tp:taxon-name><tp:taxon-name-part taxon-name-part-type="genus" reg="Opacoptera">Opacoptera</tp:taxon-name-part></tp:taxon-name></italic> spp. <bold>11</bold><italic><tp:taxon-name><tp:taxon-name-part taxon-name-part-type="genus" reg="Opacoptera">O.</tp:taxon-name-part><tp:taxon-name-part taxon-name-part-type="species" reg="callirrhabda">callirrhabda</tp:taxon-name-part></tp:taxon-name></italic> (Meyrick, 1936), slide No. YS19428 <bold>12</bold><italic><tp:taxon-name><tp:taxon-name-part taxon-name-part-type="genus" reg="Opacoptera">O.</tp:taxon-name-part><tp:taxon-name-part taxon-name-part-type="species" reg="condensata">condensata</tp:taxon-name-part></tp:taxon-name></italic> sp. nov., holotype, slide No. LSR12090 <bold>12a</bold> cornuti of <italic><tp:taxon-name><tp:taxon-name-part taxon-name-part-type="genus" reg="Opacoptera">O.</tp:taxon-name-part><tp:taxon-name-part taxon-name-part-type="species" reg="condensata">condensata</tp:taxon-name-part></tp:taxon-name></italic> sp. nov., paratype, slide No. YS17042 <bold>13</bold><italic><tp:taxon-name><tp:taxon-name-part taxon-name-part-type="genus" reg="Opacoptera">O.</tp:taxon-name-part><tp:taxon-name-part taxon-name-part-type="species" reg="ecblasta">ecblasta</tp:taxon-name-part></tp:taxon-name></italic> Wu, 1996, slide No. LSR14013 <bold>14</bold><italic><tp:taxon-name><tp:taxon-name-part taxon-name-part-type="genus" reg="Opacoptera">O.</tp:taxon-name-part><tp:taxon-name-part taxon-name-part-type="species" reg="hybocentra">hybocentra</tp:taxon-name-part></tp:taxon-name></italic> sp. nov., holotype, slide No. YS19424. Scale bars: 0.5 mm.</p></caption><graphic xmlns:xlink="http://www.w3.org/1999/xlink" xlink:href="zookeys-1158-133_article-100396__-g003.jpg" position="float" orientation="portrait" xlink:type="simple" id="oo_840795.jpg"><uri content-type="original_file" xlink:type="simple">https://binary.pensoft.net/fig/840795</uri></graphic></fig><fig id="F5" position="float" orientation="portrait"><object-id xmlns:xlink="http://www.w3.org/1999/xlink" content-type="doi" xlink:type="simple">10.3897/zookeys.1158.100396.figures18-22</object-id><object-id xmlns:xlink="http://www.w3.org/1999/xlink" content-type="arpha" xlink:type="simple">FC753D37-29E8-5CFB-AD76-E76364B8960B</object-id><label>Figures 18–22.</label><caption><p>Female genitalia of <italic><tp:taxon-name><tp:taxon-name-part taxon-name-part-type="genus" reg="Opacoptera">Opacoptera</tp:taxon-name-part></tp:taxon-name></italic> spp. <bold>18</bold><italic><tp:taxon-name><tp:taxon-name-part taxon-name-part-type="genus" reg="Opacoptera">O.</tp:taxon-name-part><tp:taxon-name-part taxon-name-part-type="species" reg="callirrhabda">callirrhabda</tp:taxon-name-part></tp:taxon-name></italic> (Meyrick, 1936), slide No. YS19435 <bold>19</bold><italic><tp:taxon-name><tp:taxon-name-part taxon-name-part-type="genus" reg="Opacoptera">O.</tp:taxon-name-part><tp:taxon-name-part taxon-name-part-type="species" reg="condensata">condensata</tp:taxon-name-part></tp:taxon-name></italic> sp. nov., paratype, slide No. YS19434 <bold>19a</bold> signa of <italic><tp:taxon-name><tp:taxon-name-part taxon-name-part-type="genus" reg="Opacoptera">O.</tp:taxon-name-part><tp:taxon-name-part taxon-name-part-type="species" reg="condensata">condensata</tp:taxon-name-part></tp:taxon-name></italic> sp. nov., slide No. LSR11297 <bold>19b</bold> signa of <italic><tp:taxon-name><tp:taxon-name-part taxon-name-part-type="genus" reg="Opacoptera">O.</tp:taxon-name-part><tp:taxon-name-part taxon-name-part-type="species" reg="condensata">condensata</tp:taxon-name-part></tp:taxon-name></italic> sp. nov., slide No. YS17057 <bold>20</bold><italic><tp:taxon-name><tp:taxon-name-part taxon-name-part-type="genus" reg="Opacoptera">O.</tp:taxon-name-part><tp:taxon-name-part taxon-name-part-type="species" reg="flavicana">flavicana</tp:taxon-name-part></tp:taxon-name></italic> Wu &amp; Liu, 1992, slide No. LSR11247 <bold>21</bold><italic><tp:taxon-name><tp:taxon-name-part taxon-name-part-type="genus" reg="Opacoptera">O.</tp:taxon-name-part><tp:taxon-name-part taxon-name-part-type="species" reg="hybocentra">hybocentra</tp:taxon-name-part></tp:taxon-name></italic> sp. nov., paratype, slide No. YS19432 <bold>22</bold><italic><tp:taxon-name><tp:taxon-name-part taxon-name-part-type="genus" reg="Opacoptera">O.</tp:taxon-name-part><tp:taxon-name-part taxon-name-part-type="species" reg="introflexa">introflexa</tp:taxon-name-part></tp:taxon-name></italic> sp. nov., paratype, slide No. YS19430. Scale bars: 0.5 mm.</p></caption><graphic xmlns:xlink="http://www.w3.org/1999/xlink" xlink:href="zookeys-1158-133_article-100396__-g005.jpg" position="float" orientation="portrait" xlink:type="simple" id="oo_840797.jpg"><uri content-type="original_file" xlink:type="simple">https://binary.pensoft.net/fig/840797</uri></graphic></fig></tp:treatment-sec></tp:taxon-treatment>
