# Supplementary material for: ﻿Opacoptera Gozmány (Lepidoptera, Lecithoceridae) from China, with descriptions of four new species
Source: Zookeys. 2023 Apr 21;1158:133–46. doi: 10.3897/zookeys.1158.100396 (PMC10193433; doi:10.3897/zookeys.1158.100396)
Supplement: XML Treatment for Opacoptera kerastiodes [file zookeys.1158.100396-treatment8.xml]

<!DOCTYPE tp:taxon-treatment
  PUBLIC "-//TaxonX//DTD Taxonomic Treatment Publishing DTD v0 20100105//EN" "tax-treatment-NSO.dtd">
<tp:taxon-treatment xmlns:tp="http://www.plazi.org/taxpub"><tp:treatment-meta><kwd-group><label>Taxon classification</label><kwd>
              <named-content content-type="kingdom">Animalia</named-content>
            </kwd><kwd>
              <named-content content-type="order">Lepidoptera</named-content>
            </kwd><kwd>
              <named-content content-type="family">Lecithoceridae</named-content>
            </kwd></kwd-group><mixed-citation publication-type="journal"><person-group><name><surname>Yu</surname><given-names>Shuai</given-names></name><name><surname>Wang</surname><given-names>Shuxia</given-names></name></person-group><article-title>﻿<italic><tp:taxon-name><tp:taxon-name-part taxon-name-part-type="genus" reg="Opacoptera">Opacoptera</tp:taxon-name-part></tp:taxon-name></italic> Gozmány (<tp:taxon-name><tp:taxon-name-part taxon-name-part-type="order">Lepidoptera</tp:taxon-name-part></tp:taxon-name>, <tp:taxon-name><tp:taxon-name-part taxon-name-part-type="family">Lecithoceridae</tp:taxon-name-part></tp:taxon-name>) from China, with descriptions of four new species</article-title><source>Zookeys</source><day>21</day><month>04</month><year>2023</year><volume>1158</volume><fpage>133</fpage><lpage>146</lpage><pub-id pub-id-type="doi">10.3897/zookeys.1158.100396</pub-id></mixed-citation></tp:treatment-meta><tp:nomenclature><label>﻿</label><tp:taxon-name>
            <object-id xmlns:xlink="http://www.w3.org/1999/xlink" content-type="arpha" xlink:type="simple">DFC770F4-EFE0-5234-8B93-5767060D0635</object-id>
            <tp:taxon-name-part taxon-name-part-type="genus" reg="Opacoptera">Opacoptera</tp:taxon-name-part>
            <tp:taxon-name-part taxon-name-part-type="species" reg="kerastiodes">kerastiodes</tp:taxon-name-part>
          </tp:taxon-name><tp:taxon-authority>Park, 2021</tp:taxon-authority><xref ref-type="fig" rid="F2">Figs 9</xref><xref ref-type="fig" rid="F4">, 16</xref><tp:nomenclature-citation-list><tp:nomenclature-citation><tp:taxon-name>
                <tp:taxon-name-part taxon-name-part-type="genus" reg="Opacoptera">Opacoptera</tp:taxon-name-part>
                <tp:taxon-name-part taxon-name-part-type="species" reg="kerastiodes">kerastiodes</tp:taxon-name-part>
              </tp:taxon-name><comment>Park, 2021 in <xref ref-type="bibr" rid="B5">Park and Kim 2021</xref>: 175. <abbrev xmlns:xlink="http://www.w3.org/1999/xlink" xlink:title="Type locality" id="ABBRID0E6QAG" xlink:type="simple">TL</abbrev>: Thailand (Chiang Mai). <abbrev xmlns:xlink="http://www.w3.org/1999/xlink" xlink:title="Type depository" id="ABBRID0EDRAG" xlink:type="simple">TD</abbrev>: <named-content xmlns:xlink="http://www.w3.org/1999/xlink" content-type="dwc:institutional_code" xlink:title="Zoological Museum, Natural History Museum of Denmark" xlink:href="http://grbio.org/institution/zoological-museum-university-copenhagen" xlink:type="simple">ZMUC</named-content>.</comment></tp:nomenclature-citation></tp:nomenclature-citation-list></tp:nomenclature><tp:treatment-sec sec-type="material" id="SECID0ELRAG"><title>Material examined.</title><p><bold>China</bold>: 1♂, 31.vii.2019, 2♂, 2.viii.2019, Yunnan, Menghai County, Damanlu Village, 1128 m, KJ Teng et al. leg., slide No. YS19048.</p></tp:treatment-sec><tp:treatment-sec sec-type="description" id="SECID0ETRAG"><title>Description.</title><p>Wingspan 12.5–13.0 mm (Fig. <xref ref-type="fig" rid="F2">9</xref>).</p></tp:treatment-sec><tp:treatment-sec sec-type="diagnosis" id="SECID0E4RAG"><title>Diagnosis.</title><p>This species is distinct among other species by having a clavate valva (Fig. <xref ref-type="fig" rid="F4">16</xref>). It is similar to <italic><tp:taxon-name><tp:taxon-name-part taxon-name-part-type="genus" reg="Opacoptera">O.</tp:taxon-name-part><tp:taxon-name-part taxon-name-part-type="species" reg="ecblasta">ecblasta</tp:taxon-name-part></tp:taxon-name></italic> Wu, 1996, and the differences between them are stated in the diagnosis of the latter species.</p></tp:treatment-sec><tp:treatment-sec sec-type="distribution" id="SECID0ESSAG"><title>Distribution.</title><p>China (Yunnan, new record), Thailand (<xref ref-type="bibr" rid="B5">Park and Kim 2021</xref>).</p></tp:treatment-sec><tp:treatment-sec sec-type="remarks" id="SECID0E3SAG"><title>Remarks.</title><p>This species was originally described from Thailand based on a single male. It is recorded from China for the first time in this paper.</p></tp:treatment-sec><tp:treatment-sec><!--Section generated to contain objects referenced in tp:taxon-treatment.--><fig id="F2" position="float" orientation="portrait"><object-id xmlns:xlink="http://www.w3.org/1999/xlink" content-type="doi" xlink:type="simple">10.3897/zookeys.1158.100396.figures3-10</object-id><object-id xmlns:xlink="http://www.w3.org/1999/xlink" content-type="arpha" xlink:type="simple">37BB03C7-C52A-5AEB-AE9D-576DC8B9477F</object-id><label>Figures 3–10.</label><caption><p>Dorsal habitus of <italic><tp:taxon-name><tp:taxon-name-part taxon-name-part-type="genus" reg="Opacoptera">Opacoptera</tp:taxon-name-part></tp:taxon-name></italic> spp. <bold>3</bold><italic><tp:taxon-name><tp:taxon-name-part taxon-name-part-type="genus" reg="Opacoptera">O.</tp:taxon-name-part><tp:taxon-name-part taxon-name-part-type="species" reg="callirrhabda">callirrhabda</tp:taxon-name-part></tp:taxon-name></italic> (Meyrick, 1936), female, YS19435 <bold>4</bold><italic><tp:taxon-name><tp:taxon-name-part taxon-name-part-type="genus" reg="Opacoptera">O.</tp:taxon-name-part><tp:taxon-name-part taxon-name-part-type="species" reg="condensata">condensata</tp:taxon-name-part></tp:taxon-name></italic> sp. nov., paratype, female, LSR13198 <bold>5</bold><italic><tp:taxon-name><tp:taxon-name-part taxon-name-part-type="genus" reg="Opacoptera">O.</tp:taxon-name-part><tp:taxon-name-part taxon-name-part-type="species" reg="ecblasta">ecblasta</tp:taxon-name-part></tp:taxon-name></italic> Wu, 1996, male, LSR11240 <bold>6</bold><italic><tp:taxon-name><tp:taxon-name-part taxon-name-part-type="genus" reg="Opacoptera">O.</tp:taxon-name-part><tp:taxon-name-part taxon-name-part-type="species" reg="flavicana">flavicana</tp:taxon-name-part></tp:taxon-name></italic> Wu &amp; Liu, 1992, female, LSR11247 <bold>7</bold><italic><tp:taxon-name><tp:taxon-name-part taxon-name-part-type="genus" reg="Opacoptera">O.</tp:taxon-name-part><tp:taxon-name-part taxon-name-part-type="species" reg="hybocentra">hybocentra</tp:taxon-name-part></tp:taxon-name></italic> sp. nov., holotype, male, YS19424 <bold>8</bold><italic><tp:taxon-name><tp:taxon-name-part taxon-name-part-type="genus" reg="Opacoptera">O.</tp:taxon-name-part><tp:taxon-name-part taxon-name-part-type="species" reg="introflexa">introflexa</tp:taxon-name-part></tp:taxon-name></italic> sp. nov., paratype, male <bold>9</bold><italic><tp:taxon-name><tp:taxon-name-part taxon-name-part-type="genus" reg="Opacoptera">O.</tp:taxon-name-part><tp:taxon-name-part taxon-name-part-type="species" reg="kerastiodes">kerastiodes</tp:taxon-name-part></tp:taxon-name></italic> Park, 2021, male, YS19048 <bold>10</bold><italic><tp:taxon-name><tp:taxon-name-part taxon-name-part-type="genus" reg="Opacoptera">O.</tp:taxon-name-part><tp:taxon-name-part taxon-name-part-type="species" reg="longissima">longissima</tp:taxon-name-part></tp:taxon-name></italic> sp. nov., paratype, male. Scale bars: 2.0 mm.</p></caption><graphic xmlns:xlink="http://www.w3.org/1999/xlink" xlink:href="zookeys-1158-133_article-100396__-g002.jpg" position="float" orientation="portrait" xlink:type="simple" id="oo_840794.jpg"><uri content-type="original_file" xlink:type="simple">https://binary.pensoft.net/fig/840794</uri></graphic></fig><fig id="F4" position="float" orientation="portrait"><object-id xmlns:xlink="http://www.w3.org/1999/xlink" content-type="doi" xlink:type="simple">10.3897/zookeys.1158.100396.figures15-17</object-id><object-id xmlns:xlink="http://www.w3.org/1999/xlink" content-type="arpha" xlink:type="simple">E8A23AB3-05E4-5D89-BC26-980B257B18D8</object-id><label>Figures 15–17.</label><caption><p>Male genitalia of <italic><tp:taxon-name><tp:taxon-name-part taxon-name-part-type="genus" reg="Opacoptera">Opacoptera</tp:taxon-name-part></tp:taxon-name></italic> spp. <bold>15</bold><italic><tp:taxon-name><tp:taxon-name-part taxon-name-part-type="genus" reg="Opacoptera">O.</tp:taxon-name-part><tp:taxon-name-part taxon-name-part-type="species" reg="introflexa">introflexa</tp:taxon-name-part></tp:taxon-name></italic> sp. nov., holotype, slide No. YS19429 <bold>16</bold><italic><tp:taxon-name><tp:taxon-name-part taxon-name-part-type="genus" reg="Opacoptera">O.</tp:taxon-name-part><tp:taxon-name-part taxon-name-part-type="species" reg="kerastiodes">kerastiodes</tp:taxon-name-part></tp:taxon-name></italic> Park, 2021, slide No. YS19048 <bold>17</bold><italic><tp:taxon-name><tp:taxon-name-part taxon-name-part-type="genus" reg="Opacoptera">O.</tp:taxon-name-part><tp:taxon-name-part taxon-name-part-type="species" reg="longissima">longissima</tp:taxon-name-part></tp:taxon-name></italic> sp. nov., holotype, slide No. YS19422. Scale bars: 0.5 mm.</p></caption><graphic xmlns:xlink="http://www.w3.org/1999/xlink" xlink:href="zookeys-1158-133_article-100396__-g004.jpg" position="float" orientation="portrait" xlink:type="simple" id="oo_840796.jpg"><uri content-type="original_file" xlink:type="simple">https://binary.pensoft.net/fig/840796</uri></graphic></fig></tp:treatment-sec><ref-list><ref id="B5"><mixed-citation xmlns:xlink="http://www.w3.org/1999/xlink" xlink:type="simple"><person-group><name name-style="western"><surname>Park</surname><given-names>KT</given-names></name><name name-style="western"><surname>Kim</surname><given-names>HU</given-names></name></person-group> (<year>2021</year>) <article-title>Descriptions of five new species of the family <tp:taxon-name><tp:taxon-name-part taxon-name-part-type="family">Lecithoceridae</tp:taxon-name-part></tp:taxon-name> from Thailand (<tp:taxon-name><tp:taxon-name-part taxon-name-part-type="order">Lepidoptera</tp:taxon-name-part></tp:taxon-name>: <tp:taxon-name><tp:taxon-name-part taxon-name-part-type="superfamily">Gelechioidea</tp:taxon-name-part></tp:taxon-name>).</article-title><source>SHILAP Revista de Lepidopterologia</source><volume>49</volume>(<issue>193</issue>): <fpage>171</fpage>–<lpage>182</lpage>. <ext-link xlink:type="simple" ext-link-type="doi" xlink:href="10.57065/shilap.333">https://doi.org/10.57065/shilap.333</ext-link></mixed-citation></ref></ref-list></tp:taxon-treatment>
