# Supplementary material for: ﻿Opacoptera Gozmány (Lepidoptera, Lecithoceridae) from China, with descriptions of four new species
Source: Zookeys. 2023 Apr 21;1158:133–46. doi: 10.3897/zookeys.1158.100396 (PMC10193433; doi:10.3897/zookeys.1158.100396)
Supplement: XML Treatment for Opacoptera longissima [file zookeys.1158.100396-treatment9.xml]

<!DOCTYPE tp:taxon-treatment
  PUBLIC "-//TaxonX//DTD Taxonomic Treatment Publishing DTD v0 20100105//EN" "tax-treatment-NSO.dtd">
<tp:taxon-treatment xmlns:tp="http://www.plazi.org/taxpub"><tp:treatment-meta><kwd-group><label>Taxon classification</label><kwd>
              <named-content content-type="kingdom">Animalia</named-content>
            </kwd><kwd>
              <named-content content-type="order">Lepidoptera</named-content>
            </kwd><kwd>
              <named-content content-type="family">Lecithoceridae</named-content>
            </kwd></kwd-group><mixed-citation publication-type="journal"><person-group><name><surname>Yu</surname><given-names>Shuai</given-names></name><name><surname>Wang</surname><given-names>Shuxia</given-names></name></person-group><article-title>﻿<italic><tp:taxon-name><tp:taxon-name-part taxon-name-part-type="genus" reg="Opacoptera">Opacoptera</tp:taxon-name-part></tp:taxon-name></italic> Gozmány (<tp:taxon-name><tp:taxon-name-part taxon-name-part-type="order">Lepidoptera</tp:taxon-name-part></tp:taxon-name>, <tp:taxon-name><tp:taxon-name-part taxon-name-part-type="family">Lecithoceridae</tp:taxon-name-part></tp:taxon-name>) from China, with descriptions of four new species</article-title><source>Zookeys</source><day>21</day><month>04</month><year>2023</year><volume>1158</volume><fpage>133</fpage><lpage>146</lpage><pub-id pub-id-type="doi">10.3897/zookeys.1158.100396</pub-id></mixed-citation></tp:treatment-meta><tp:nomenclature><label>﻿</label><tp:taxon-name>
            <object-id xmlns:xlink="http://www.w3.org/1999/xlink" content-type="arpha" xlink:type="simple">41D1C175-6B8E-5A76-98DA-60F9326EE69C</object-id>
            <tp:taxon-name-part taxon-name-part-type="genus" reg="Opacoptera">Opacoptera</tp:taxon-name-part>
            <tp:taxon-name-part taxon-name-part-type="species" reg="longissima">longissima</tp:taxon-name-part>
            <object-id xmlns:xlink="http://www.w3.org/1999/xlink" content-type="zoobank" xlink:type="simple">https://zoobank.org/D99A862A-F378-4A30-A9EE-FA2A109FDAC8</object-id>
          </tp:taxon-name><tp:taxon-authority>Yu &amp; Wang</tp:taxon-authority><tp:taxon-status xmlns:xlink="http://www.w3.org/1999/xlink" xlink:type="simple">sp. nov.</tp:taxon-status><xref ref-type="fig" rid="F2">Figs 10</xref><xref ref-type="fig" rid="F4">, 17</xref></tp:nomenclature><tp:treatment-sec sec-type="type material" id="SECID0ETUAG"><title>Type material.</title><p><bold><italic>Holotype</italic>: China</bold>: ♂, Yunnan, Tengchong, Cuanlong Village (<named-content xmlns:xlink="http://www.w3.org/1999/xlink" content-type="dwc:verbatimCoordinates" xlink:type="simple"><named-content content-type="geo-json" specific-use="{&#34;type&#34;:&#34;Point&#34;,&#34;coordinates&#34;:[98.700000,25.316667]}" id="NCID0EBVAG" xlink:type="simple">25°19'N, 98°42'E</named-content></named-content>), 1329 m, 10.viii.2015, KL Liu &amp; JX Zhao leg., slide No. YS19422. <bold><italic>Paratypes</italic>: China</bold>: 2♂, same data as holotype.</p></tp:treatment-sec><tp:treatment-sec sec-type="diagnosis" id="SECID0EKVAG"><title>Diagnosis.</title><p>The new species can be distinguished from its congeners by the ventrobasally serrate cucullus and the apices of the posterior lobes of the juxta extending beyond the middle of the tegumen.</p></tp:treatment-sec><tp:treatment-sec sec-type="description" id="SECID0EPVAG"><title>Description.</title><p>Wingspan 13.0–14.0 mm (Fig. <xref ref-type="fig" rid="F2">10</xref>). Head dark brown. Antenna orange yellow, paler distally. Labial palpus orange yellow except third palpomere dark brown ventrally; third palpomere as long as second palpomere. Thorax and tegula dark brown. Forewing dark brown, with diffused black scales distally; with two ill-defined black patches at basal 1/4 and middle respectively; fringe dark brown; CuA<sub>1</sub> and CuA<sub>2</sub> short-stalked. Hindwing and fringe brown; fringe with an orange white basal line.</p><p><bold><italic>Male genitalia</italic></bold> (Fig. <xref ref-type="fig" rid="F4">17</xref>). Uncus subrectangular, semicircularly concave on posterior margin; caudal lobe seimiovate. Gnathos with median process wide at base, narrowed to middle, slendered from middle to pointed apex, curved ventrad at distal 1/4 by a right angle. Valva wide at base, narrowed slightly to cucullus; cucullus about half length of valva, narrowed to obtusely rounded apex, costal margin expanded dorsad basally, ventral margin serrate ventrobasally and gently concave at middle; costal bar narrow, slightly arched, triangularly produced at middle on dorsal margin; sacculus narrow basally, widened distally, about 1/4 length of ventral margin of valva. Saccus rounded on anterior margin. Juxta deeply concave in V-shape on posterior margin, with a papillary process at middle on anterior margin; posterior lobe large horn-shaped, extending beyond middle of tegumen apically; posterolateral lobe small, narrowly banded, extending posterolaterally. Aedeagus nearly as long as valva, slightly widened medially, with two dorsal denticles; cornuti consisting of three large needle-like spines.</p><p><bold>Female</bold> unknown.</p></tp:treatment-sec><tp:treatment-sec sec-type="distribution" id="SECID0EMWAG"><title>Distribution.</title><p>China (Yunnan).</p></tp:treatment-sec><tp:treatment-sec sec-type="etymology" id="SECID0ERWAG"><title>Etymology.</title><p>The specific name is derived from the Latin <italic>longissimus</italic>, referring to the long posterior lobe of the juxta.</p></tp:treatment-sec><tp:treatment-sec><!--Section generated to contain objects referenced in tp:taxon-treatment.--><fig id="F2" position="float" orientation="portrait"><object-id xmlns:xlink="http://www.w3.org/1999/xlink" content-type="doi" xlink:type="simple">10.3897/zookeys.1158.100396.figures3-10</object-id><object-id xmlns:xlink="http://www.w3.org/1999/xlink" content-type="arpha" xlink:type="simple">37BB03C7-C52A-5AEB-AE9D-576DC8B9477F</object-id><label>Figures 3–10.</label><caption><p>Dorsal habitus of <italic><tp:taxon-name><tp:taxon-name-part taxon-name-part-type="genus" reg="Opacoptera">Opacoptera</tp:taxon-name-part></tp:taxon-name></italic> spp. <bold>3</bold><italic><tp:taxon-name><tp:taxon-name-part taxon-name-part-type="genus" reg="Opacoptera">O.</tp:taxon-name-part><tp:taxon-name-part taxon-name-part-type="species" reg="callirrhabda">callirrhabda</tp:taxon-name-part></tp:taxon-name></italic> (Meyrick, 1936), female, YS19435 <bold>4</bold><italic><tp:taxon-name><tp:taxon-name-part taxon-name-part-type="genus" reg="Opacoptera">O.</tp:taxon-name-part><tp:taxon-name-part taxon-name-part-type="species" reg="condensata">condensata</tp:taxon-name-part></tp:taxon-name></italic> sp. nov., paratype, female, LSR13198 <bold>5</bold><italic><tp:taxon-name><tp:taxon-name-part taxon-name-part-type="genus" reg="Opacoptera">O.</tp:taxon-name-part><tp:taxon-name-part taxon-name-part-type="species" reg="ecblasta">ecblasta</tp:taxon-name-part></tp:taxon-name></italic> Wu, 1996, male, LSR11240 <bold>6</bold><italic><tp:taxon-name><tp:taxon-name-part taxon-name-part-type="genus" reg="Opacoptera">O.</tp:taxon-name-part><tp:taxon-name-part taxon-name-part-type="species" reg="flavicana">flavicana</tp:taxon-name-part></tp:taxon-name></italic> Wu &amp; Liu, 1992, female, LSR11247 <bold>7</bold><italic><tp:taxon-name><tp:taxon-name-part taxon-name-part-type="genus" reg="Opacoptera">O.</tp:taxon-name-part><tp:taxon-name-part taxon-name-part-type="species" reg="hybocentra">hybocentra</tp:taxon-name-part></tp:taxon-name></italic> sp. nov., holotype, male, YS19424 <bold>8</bold><italic><tp:taxon-name><tp:taxon-name-part taxon-name-part-type="genus" reg="Opacoptera">O.</tp:taxon-name-part><tp:taxon-name-part taxon-name-part-type="species" reg="introflexa">introflexa</tp:taxon-name-part></tp:taxon-name></italic> sp. nov., paratype, male <bold>9</bold><italic><tp:taxon-name><tp:taxon-name-part taxon-name-part-type="genus" reg="Opacoptera">O.</tp:taxon-name-part><tp:taxon-name-part taxon-name-part-type="species" reg="kerastiodes">kerastiodes</tp:taxon-name-part></tp:taxon-name></italic> Park, 2021, male, YS19048 <bold>10</bold><italic><tp:taxon-name><tp:taxon-name-part taxon-name-part-type="genus" reg="Opacoptera">O.</tp:taxon-name-part><tp:taxon-name-part taxon-name-part-type="species" reg="longissima">longissima</tp:taxon-name-part></tp:taxon-name></italic> sp. nov., paratype, male. Scale bars: 2.0 mm.</p></caption><graphic xmlns:xlink="http://www.w3.org/1999/xlink" xlink:href="zookeys-1158-133_article-100396__-g002.jpg" position="float" orientation="portrait" xlink:type="simple" id="oo_840794.jpg"><uri content-type="original_file" xlink:type="simple">https://binary.pensoft.net/fig/840794</uri></graphic></fig><fig id="F4" position="float" orientation="portrait"><object-id xmlns:xlink="http://www.w3.org/1999/xlink" content-type="doi" xlink:type="simple">10.3897/zookeys.1158.100396.figures15-17</object-id><object-id xmlns:xlink="http://www.w3.org/1999/xlink" content-type="arpha" xlink:type="simple">E8A23AB3-05E4-5D89-BC26-980B257B18D8</object-id><label>Figures 15–17.</label><caption><p>Male genitalia of <italic><tp:taxon-name><tp:taxon-name-part taxon-name-part-type="genus" reg="Opacoptera">Opacoptera</tp:taxon-name-part></tp:taxon-name></italic> spp. <bold>15</bold><italic><tp:taxon-name><tp:taxon-name-part taxon-name-part-type="genus" reg="Opacoptera">O.</tp:taxon-name-part><tp:taxon-name-part taxon-name-part-type="species" reg="introflexa">introflexa</tp:taxon-name-part></tp:taxon-name></italic> sp. nov., holotype, slide No. YS19429 <bold>16</bold><italic><tp:taxon-name><tp:taxon-name-part taxon-name-part-type="genus" reg="Opacoptera">O.</tp:taxon-name-part><tp:taxon-name-part taxon-name-part-type="species" reg="kerastiodes">kerastiodes</tp:taxon-name-part></tp:taxon-name></italic> Park, 2021, slide No. YS19048 <bold>17</bold><italic><tp:taxon-name><tp:taxon-name-part taxon-name-part-type="genus" reg="Opacoptera">O.</tp:taxon-name-part><tp:taxon-name-part taxon-name-part-type="species" reg="longissima">longissima</tp:taxon-name-part></tp:taxon-name></italic> sp. nov., holotype, slide No. YS19422. Scale bars: 0.5 mm.</p></caption><graphic xmlns:xlink="http://www.w3.org/1999/xlink" xlink:href="zookeys-1158-133_article-100396__-g004.jpg" position="float" orientation="portrait" xlink:type="simple" id="oo_840796.jpg"><uri content-type="original_file" xlink:type="simple">https://binary.pensoft.net/fig/840796</uri></graphic></fig></tp:treatment-sec></tp:taxon-treatment>
